# Supplementary material for: Nicotinamide attenuates the virulence of colorectal cancer-associated Fusobacterium nucleatum
Source: Infect Immun. 2026 Mar 30;94(5):e00488-25. doi: 10.1128/iai.00488-25 (PMC13163194; doi:10.1128/iai.00488-25)
Supplement: Table S1 — Differentially expressed F. nucleatum genes in response to 50 mM NAM. [file iai.00488-25-s0004.xlsx]

## Sheet: PBS v 50 mM Diff Expressed
Table S1. Differentially expressed genes, DEGs (PBS v.s. 50 mM NAM)
Down-regulated in 50 mM nicotinamide(NAM)
seq_id	fc	log2fc	pvalue	padjust	significant	regulate	gene_name	location	start	end	cog	cog_description	cog_class1	KO_id	KO_name	KO_des	paths	paths_class1	paths_class2	pfam	go	go_lev2	nr	gene_type
C7Y58_RS02750	0.08007719065273028	-3.64246	1.15713005083e-104	2.34203122287e-101	yes	down	rimP	NZ_CP028101.1	539936	540406	COG0779(J:Translation, ribosomal structure and biogenesis)	COG0779(Ribosome maturation factor RimP)	INFORMATION STORAGE AND PROCESSING	K09748	rimP	ribosome maturation factor RimP	NA	NA	NA	PF02576.21(RimP_N:RimP N-terminal domain); PF17384.6(DUF150_C:RimP C-terminal SH3 domain)	GO:0005737(cellular_component:cytoplasm); GO:0042274(biological_process:ribosomal small subunit biogenesis)	GO:0009987;GO:0110165	WP_011015988.1(ribosome maturation factor RimP [Fusobacterium nucleatum])	ref_gene
C7Y58_RS06195	0.035091604989714226	-4.83273	4.78710435237e-103	4.8445496046e-100	yes	down	NA	NZ_CP028101.1	1294697	1293669	COG2222(M:Cell wall/membrane/envelope biogenesis)	COG2222(Fructoselysine-6-P-deglycase FrlB or related protein, duplicated sugar isomerase (SIS) domain)	CELLULAR PROCESSES AND SIGNALING	K19510	gfrF	fructoselysine-6-phosphate deglycase	NA	NA	NA	PF01380.26(SIS:SIS domain); PF13580.10(SIS_2:SIS domain)	NA	NA	WP_261790631.1(SIS domain-containing protein [Fusobacterium nucleatum])	ref_gene
C7Y58_RS06210	0.04027121921404295	-4.63411	2.37540921755e-102	1.60260941877e-99	yes	down	NA	NZ_CP028101.1	1297371	1296592	COG3715(G:Carbohydrate transport and metabolism)	COG3715(Phosphotransferase system, mannose/fructose/N-acetylgalactosamine-specific IIC component)	METABOLISM	K19508	gfrC	fructoselysine/glucoselysine PTS system EIIC component	map02060(Phosphotransferase system (PTS))	Environmental Information Processing	Membrane transport	PF03609.18(EII-Sor:PTS system sorbose-specific iic component)	GO:0009401(biological_process:phosphoenolpyruvate-dependent sugar phosphotransferase system); GO:0103111(molecular_function:D-glucosamine PTS permease activity); GO:0005886(cellular_component:plasma membrane)	GO:0051179;GO:0110165;GO:0009987;GO:0003824	WP_011016541.1(PTS mannose/fructose/sorbose/N-acetylgalactosamine transporter subunit IIC [Fusobacterium nucleatum])	ref_gene
C7Y58_RS06205	0.036253370967294286	-4.78574	1.166312976e-77	5.90154365856e-75	yes	down	NA	NZ_CP028101.1	1296605	1295781	COG3716(G:Carbohydrate transport and metabolism)	COG3716(Phosphotransferase system, mannose/fructose/N-acetylgalactosamine-specific IID component)	METABOLISM	K19509	gfrD	fructoselysine/glucoselysine PTS system EIID component	map02060(Phosphotransferase system (PTS))	Environmental Information Processing	Membrane transport	PF03613.18(EIID-AGA:PTS system mannose/fructose/sorbose family IID component)	GO:0009401(biological_process:phosphoenolpyruvate-dependent sugar phosphotransferase system); GO:0005886(cellular_component:plasma membrane)	GO:0009987;GO:0051179;GO:0110165	WP_005918381.1(MULTISPECIES: PTS system mannose/fructose/sorbose family transporter subunit IID [Fusobacterium])	ref_gene
C7Y58_RS10170	0.10263431587317366	-3.28441	1.05606270946e-75	4.27494184789e-73	yes	down	NA	NZ_CP028101.1	2112492	2110051	COG0457(R:General function prediction only)	COG0457(Tetratricopeptide (TPR) repeat)	POORLY CHARACTERIZED	NA	NA	NA	NA	NA	NA	PF00515.32(TPR_1:Tetratricopeptide repeat); PF13424.10(TPR_12:Tetratricopeptide repeat); PF07719.21(TPR_2:Tetratricopeptide repeat); PF13181.10(TPR_8:Tetratricopeptide repeat); PF13414.10(TPR_11:TPR repeat); PF14559.10(TPR_19:Tetratricopeptide repeat); PF12895.11(ANAPC3:Anaphase-promoting complex, cyclosome, subunit 3)	NA	NA	WP_106991766.1(tetratricopeptide repeat protein [Fusobacterium nucleatum])	ref_gene
C7Y58_RS02125	0.12964643069499293	-2.94735	1.9872027086e-67	6.70349713701e-65	yes	down	ispE	NZ_CP028101.1	406636	405752	COG1947(I:Lipid transport and metabolism)	COG1947(4-diphosphocytidyl-2C-methyl-D-erythritol kinase)	METABOLISM	K00919	ispE	4-diphosphocytidyl-2-C-methyl-D-erythritol kinase [EC:2.7.1.148]	map00900(Terpenoid backbone biosynthesis)	Metabolism	Metabolism of terpenoids and polyketides	PF00288.30(GHMP_kinases_N:GHMP kinases N terminal domain)	GO:0050515(molecular_function:4-(cytidine 5'-diphospho)-2-C-methyl-D-erythritol kinase activity); GO:0016310(biological_process:phosphorylation); GO:0019288(biological_process:isopentenyl diphosphate biosynthetic process, methylerythritol 4-phosphate pathway); GO:0016114(biological_process:terpenoid biosynthetic process); GO:0005524(molecular_function:ATP binding)	GO:0009987;GO:0003824;GO:0008152;GO:0005488	WP_011016081.1(4-(cytidine 5'-diphospho)-2-C-methyl-D-erythritol kinase [Fusobacterium nucleatum])	ref_gene
C7Y58_RS10105	0.12337513504887661	-3.01888	2.54014313721e-53	6.10726690967e-51	yes	down	NA	NZ_CP028101.1	2089462	2090799	COG1757(C:Energy production and conversion)	COG1757(Na+/H+ antiporter NhaC/MleN)	METABOLISM	NA	NA	NA	NA	NA	NA	PF03553.18(Na_H_antiporter:Na+/H+ antiporter family)	GO:0005886(cellular_component:plasma membrane)	GO:0110165	WP_011017139.1(Na+/H+ antiporter NhaC family protein [Fusobacterium nucleatum])	ref_gene
C7Y58_RS04160	0.10228803493691074	-3.28929	2.88308388699e-53	6.10726690967e-51	yes	down	NA	NZ_CP028101.1	840956	840204	COG4221(C:Energy production and conversion)	COG4221(NADP-dependent 3-hydroxy acid dehydrogenase YdfG)	METABOLISM	NA	NA	NA	NA	NA	NA	PF00106.29(adh_short:short chain dehydrogenase); PF13561.10(adh_short_C2:Enoyl-(Acyl carrier protein) reductase); PF08659.14(KR:KR domain); PF01370.25(Epimerase:NAD dependent epimerase/dehydratase family); PF03435.22(Sacchrp_dh_NADP:Saccharopine dehydrogenase NADP binding domain); PF16363.9(GDP_Man_Dehyd:GDP-mannose 4,6 dehydratase)	NA	NA	WP_011016231.1(SDR family oxidoreductase [Fusobacterium nucleatum])	ref_gene
C7Y58_RS04220	0.12902843751696416	-2.95424	3.01742436249e-53	6.10726690967e-51	yes	down	NA	NZ_CP028101.1	856266	855499	COG1349(K:Transcription); COG1349(G:Carbohydrate transport and metabolism)	COG1349(DNA-binding transcriptional regulator of sugar metabolism, DeoR/GlpR family); COG1349(DNA-binding transcriptional regulator of sugar metabolism, DeoR/GlpR family)	INFORMATION STORAGE AND PROCESSING;METABOLISM	NA	NA	NA	NA	NA	NA	PF00455.26(DeoRC:DeoR C terminal sensor domain); PF08220.16(HTH_DeoR:DeoR-like helix-turn-helix domain); PF08279.16(HTH_11:HTH domain); PF13412.10(HTH_24:Winged helix-turn-helix DNA-binding); PF01047.26(MarR:MarR family); PF00325.24(Crp:Bacterial regulatory proteins, crp family); PF13545.10(HTH_Crp_2:Crp-like helix-turn-helix domain); PF12802.11(MarR_2:MarR family)	GO:0003700(molecular_function:transcription factor activity, sequence-specific DNA binding); GO:0006351(biological_process:transcription, DNA-templated); GO:0003677(molecular_function:DNA binding)	GO:0005488;GO:0140110;GO:0009987;GO:0008152	WP_023040885.1(DeoR/GlpR family DNA-binding transcription regulator [Fusobacterium nucleatum])	ref_gene
C7Y58_RS04150	0.12327116597202838	-3.02009	7.81053761348e-50	1.43713892088e-47	yes	down	ruvC	NZ_CP028101.1	839332	838760	COG0817(L:Replication, recombination and repair)	COG0817(Holliday junction resolvasome RuvABC endonuclease subunit RuvC)	INFORMATION STORAGE AND PROCESSING	K01159	ruvC	crossover junction endodeoxyribonuclease RuvC [EC:3.1.21.10]	map03440(Homologous recombination)	Genetic Information Processing	Replication and repair	PF02075.21(RuvC:Crossover junction endodeoxyribonuclease RuvC)	GO:0006310(biological_process:DNA recombination); GO:0005737(cellular_component:cytoplasm); GO:0006281(biological_process:DNA repair); GO:0000287(molecular_function:magnesium ion binding); GO:0003677(molecular_function:DNA binding); GO:0008821(molecular_function:crossover junction endodeoxyribonuclease activity); GO:0048476(cellular_component:Holliday junction resolvase complex)	GO:0005488;GO:0110165;GO:0009987;GO:0003824;GO:0008152;GO:0032991;GO:0050896	WP_005902123.1(crossover junction endodeoxyribonuclease RuvC [Fusobacterium nucleatum])	ref_gene
C7Y58_RS06980	0.15918278466582336	-2.65124	3.95143956216e-47	6.1520874414e-45	yes	down	NA	NZ_CP028101.1	1450031	1451394	COG2801(X:Mobilome: prophages, transposons)	COG2801(Transposase InsO and inactivated derivatives)	CELLULAR PROCESSES AND SIGNALING	K07497	NA	putative transposase	NA	NA	NA	PF13518.10(HTH_28:Helix-turn-helix domain); PF01527.24(HTH_Tnp_1:Transposase)	GO:0015074(biological_process:DNA integration); GO:0003676(molecular_function:nucleic acid binding)	GO:0009987;GO:0005488;GO:0008152	QQB73506.1(IS3 family transposase [Fusobacterium canifelinum])	ref_gene
C7Y58_RS02400	0.08784861296745561	-3.50884	2.11896202326e-44	2.85918609005e-42	yes	down	NA	NZ_CP028101.1	460498	461742	COG2804(N:Cell motility); COG2804(U:Intracellular trafficking, secretion, and vesicular transport); COG2804(W:Extracellular structures)	COG2804(Type II secretory pathway ATPase GspE/PulE or T4P pilus assembly pathway ATPase PilB); COG2804(Type II secretory pathway ATPase GspE/PulE or T4P pilus assembly pathway ATPase PilB); COG2804(Type II secretory pathway ATPase GspE/PulE or T4P pilus assembly pathway ATPase PilB)	CELLULAR PROCESSES AND SIGNALING;CELLULAR PROCESSES AND SIGNALING;CELLULAR PROCESSES AND SIGNALING	K02454	gspE	general secretion pathway protein E [EC:7.4.2.8]	map03070(Bacterial secretion system); map05111(Biofilm formation - Vibrio cholerae)	Environmental Information Processing;Cellular Processes	Membrane transport;Cellular community - prokaryotes	PF00437.24(T2SSE:Type II/IV secretion system protein)	NA	NA	WP_011016035.1(GspE/PulE family protein [Fusobacterium nucleatum])	ref_gene
C7Y58_RS02515	0.1565567437863233	-2.67524	2.3905806558e-43	3.02408452959e-41	yes	down	NA	NZ_CP028101.1	484022	482955	COG2252(F:Nucleotide transport and metabolism)	COG2252(Xanthine/guanine/uracil/vitamin C permease GhxP/GhxQ, nucleobase:cation symporter 2 ( NCS2) family)	METABOLISM	K06901	pbuG	adenine/guanine/hypoxanthine permease	NA	NA	NA	PF16983.9(MFS_MOT1:Molybdate transporter of MFS superfamily)	GO:0016020(cellular_component:membrane)	GO:0110165	WP_011016016.1(MULTISPECIES: NCS2 family permease [Fusobacterium])	ref_gene
C7Y58_RS07235	0.22297529010392145	-2.16504	4.01122790923e-43	4.77572075781e-41	yes	down	NA	NZ_CP028101.1	1508927	1510290	COG2801(X:Mobilome: prophages, transposons)	COG2801(Transposase InsO and inactivated derivatives)	CELLULAR PROCESSES AND SIGNALING	K07497	NA	putative transposase	NA	NA	NA	PF13518.10(HTH_28:Helix-turn-helix domain); PF01527.24(HTH_Tnp_1:Transposase)	GO:0015074(biological_process:DNA integration); GO:0003676(molecular_function:nucleic acid binding)	GO:0009987;GO:0005488;GO:0008152	AVQ15969.1(IS3 family transposase [Fusobacterium nucleatum subsp. nucleatum])	ref_gene
C7Y58_RS02120	0.13543136632459005	-2.88437	7.13610215337e-43	8.02415042134e-41	yes	down	NA	NZ_CP028101.1	405736	405455	COG2088(D:Cell cycle control, cell division, chromosome partitioning)	COG2088(DNA-binding protein SpoVG, cell septation regulator)	CELLULAR PROCESSES AND SIGNALING	K06412	spoVG	stage V sporulation protein G	NA	NA	NA	PF04026.16(SpoVG:SpoVG)	GO:0030435(biological_process:sporulation resulting in formation of a cellular spore); GO:0000917(biological_process:barrier septum assembly)	GO:0032502;GO:0009987	WP_011016082.1(septation protein SpoVG family protein [Fusobacterium nucleatum])	ref_gene
C7Y58_RS08770	0.1668416527450316	-2.58345	4.9346237069e-42	4.75603732513e-40	yes	down	NA	NZ_CP028101.1	1805576	1806748	COG1301(C:Energy production and conversion)	COG1301(Na+/H+-dicarboxylate symporter)	METABOLISM	NA	NA	NA	NA	NA	NA	PF00375.22(SDF:Sodium:dicarboxylate symporter family)	GO:0016020(cellular_component:membrane); GO:0015293(molecular_function:symporter activity)	GO:0005215;GO:0110165	WP_011016940.1(dicarboxylate/amino acid:cation symporter [Fusobacterium nucleatum])	ref_gene
C7Y58_RS01210	0.18435646889984297	-2.43943	7.10605092996e-40	6.25332481836e-38	yes	down	NA	NZ_CP028101.1	240878	240552	NA	NA	NA	K02107	ahaH	V/A-type H+/Na+-transporting ATPase subunit G/H	map00190(Oxidative phosphorylation)	Metabolism	Energy metabolism	PF00430.22(ATP-synt_B:ATP synthase B/B' CF(0))	NA	NA	EFG94497.1(hypothetical protein HMPREF0397_2018 [Fusobacterium nucleatum subsp. nucleatum ATCC 23726])	ref_gene
C7Y58_RS02755	0.17277038323791036	-2.53307	2.21929175131e-39	1.79673860186e-37	yes	down	nusA	NZ_CP028101.1	540433	541506	COG0195(K:Transcription)	COG0195(Transcription antitermination factor NusA, contains S1 and KH domains)	INFORMATION STORAGE AND PROCESSING	K02600	nusA	transcription termination/antitermination protein NusA	NA	NA	NA	PF08529.15(NusA_N:NusA N-terminal domain); PF13184.10(KH_5:NusA-like KH domain); PF00575.27(S1:S1 RNA binding domain)	GO:0005737(cellular_component:cytoplasm); GO:0031564(biological_process:transcription antitermination); GO:0003700(molecular_function:transcription factor activity, sequence-specific DNA binding); GO:0003723(molecular_function:RNA binding); GO:0006353(biological_process:DNA-templated transcription, termination); GO:0003746(molecular_function:translation elongation factor activity)	GO:0045182;GO:0005488;GO:0065007;GO:0110165;GO:0008152;GO:0140110;GO:0009987	WP_005903346.1(transcription termination factor NusA [Fusobacterium nucleatum])	ref_gene
C7Y58_RS07320	0.22094737057851507	-2.17823	4.63260709746e-36	3.47273954269e-34	yes	down	malQ	NZ_CP028101.1	1528023	1526503	COG1640(G:Carbohydrate transport and metabolism)	COG1640(4-alpha-glucanotransferase)	METABOLISM	K00705	malQ	4-alpha-glucanotransferase [EC:2.4.1.25]	map00500(Starch and sucrose metabolism)	Metabolism	Carbohydrate metabolism	PF02446.21(Glyco_hydro_77:4-alpha-glucanotransferase)	GO:0102500(molecular_function:beta-maltose 4-alpha-glucanotransferase activity); GO:0005975(biological_process:carbohydrate metabolic process); GO:0004134(molecular_function:4-alpha-glucanotransferase activity)	GO:0008152;GO:0003824	WP_011016706.1(4-alpha-glucanotransferase [Fusobacterium nucleatum])	ref_gene
C7Y58_RS02860	0.16226331471508817	-2.62359	1.04513598017e-35	7.55484008521e-34	yes	down	NA	NZ_CP028101.1	562922	564727	COG4984(S:Function unknown)	COG4984(Uncharacterized membrane protein)	POORLY CHARACTERIZED	NA	NA	NA	NA	NA	NA	PF14351.10(DUF4401:Domain of unknown function (DUF4401)); PF09925.13(DUF2157:Predicted membrane protein (DUF2157))	GO:0016020(cellular_component:membrane)	GO:0110165	WP_106991727.1(DUF4401 domain-containing protein [Fusobacterium nucleatum])	ref_gene
C7Y58_RS02130	0.19908796483761235	-2.32852	1.57813935028e-35	1.0903705147e-33	yes	down	NA	NZ_CP028101.1	406916	406617	COG1188(J:Translation, ribosomal structure and biogenesis)	COG1188(Ribosomal 50S subunit-recycling heat shock protein, contains S4 domain)	INFORMATION STORAGE AND PROCESSING	NA	NA	NA	NA	NA	NA	PF01479.29(S4:S4 domain)	GO:0003723(molecular_function:RNA binding)	GO:0005488	WP_005900912.1(MULTISPECIES: RNA-binding S4 domain-containing protein [Fusobacterium])	ref_gene
C7Y58_RS01310	0.1930790875777638	-2.37274	1.61616183009e-35	1.0903705147e-33	yes	down	NA	NZ_CP028101.1	256651	256097	COG3758(S:Function unknown)	COG3758(Various environmental stresses-induced protein Ves (function unknown))	POORLY CHARACTERIZED	NA	NA	NA	NA	NA	NA	PF05962.15(HutD:HutD)	NA	NA	WP_005904290.1(HutD family protein [Fusobacterium nucleatum])	ref_gene
C7Y58_RS02410	0.12547920506068896	-2.99448	2.45095861201e-35	1.6002387841e-33	yes	down	NA	NZ_CP028101.1	463006	463482	COG2165(N:Cell motility); COG2165(U:Intracellular trafficking, secretion, and vesicular transport); COG2165(W:Extracellular structures)	COG2165(Type II secretory pathway, pseudopilin PulG); COG2165(Type II secretory pathway, pseudopilin PulG); COG2165(Type II secretory pathway, pseudopilin PulG)	CELLULAR PROCESSES AND SIGNALING;CELLULAR PROCESSES AND SIGNALING;CELLULAR PROCESSES AND SIGNALING	K02456	gspG	general secretion pathway protein G	map03070(Bacterial secretion system); map05111(Biofilm formation - Vibrio cholerae)	Environmental Information Processing;Cellular Processes	Membrane transport;Cellular community - prokaryotes	PF07963.16(N_methyl:Prokaryotic N-terminal methylation motif)	GO:0016020(cellular_component:membrane); GO:0015627(cellular_component:type II protein secretion system complex); GO:0015628(biological_process:protein secretion by the type II secretion system)	GO:0110165;GO:0009987;GO:0051179;GO:0032991	WP_023040770.1(type II secretion system protein [Fusobacterium nucleatum])	ref_gene
C7Y58_RS05475	0.15546250253275742	-2.68536	3.16875667387e-35	2.00423859622e-33	yes	down	NA	NZ_CP028101.1	1134580	1135029	COG1595(K:Transcription)	COG1595(DNA-directed RNA polymerase specialized sigma subunit, sigma24 family)	INFORMATION STORAGE AND PROCESSING	NA	NA	NA	NA	NA	NA	PF04542.18(Sigma70_r2:Sigma-70 region 2); PF08281.16(Sigma70_r4_2:Sigma-70, region 4); PF04545.20(Sigma70_r4:Sigma-70, region 4)	GO:0016987(molecular_function:sigma factor activity); GO:0000428(cellular_component:DNA-directed RNA polymerase complex); GO:0006352(biological_process:DNA-templated transcription, initiation); GO:0003677(molecular_function:DNA binding)	GO:0005488;GO:0140110;GO:0009987;GO:0008152;GO:0032991	WP_005902394.1(MULTISPECIES: RNA polymerase sigma factor [Fusobacterium])	ref_gene
C7Y58_RS04145	0.15812800411302644	-2.66084	7.82434373725e-35	4.79893082551e-33	yes	down	NA	NZ_CP028101.1	838750	838244	COG1778(M:Cell wall/membrane/envelope biogenesis); COG1778(R:General function prediction only)	COG1778(3-deoxy-D-manno-octulosonate 8-phosphate phosphatase KdsC and related HAD superfamily phosphatases); COG1778(3-deoxy-D-manno-octulosonate 8-phosphate phosphatase KdsC and related HAD superfamily phosphatases)	CELLULAR PROCESSES AND SIGNALING;POORLY CHARACTERIZED	K03270	kdsC	3-deoxy-D-manno-octulosonate 8-phosphate phosphatase (KDO 8-P phosphatase) [EC:3.1.3.45]	map01250(Biosynthesis of nucleotide sugars); map00540(Lipopolysaccharide biosynthesis)	Metabolism;Metabolism	Global and overview maps;Glycan biosynthesis and metabolism	PF08282.16(Hydrolase_3:haloacid dehalogenase-like hydrolase); PF00702.30(Hydrolase:haloacid dehalogenase-like hydrolase); PF13419.10(HAD_2:Haloacid dehalogenase-like hydrolase)	GO:0046872(molecular_function:metal ion binding); GO:0016788(molecular_function:hydrolase activity, acting on ester bonds); GO:0019143(molecular_function:3-deoxy-manno-octulosonate-8-phosphatase activity)	GO:0003824;GO:0005488	WP_011016229.1(HAD family hydrolase [Fusobacterium nucleatum])	ref_gene
C7Y58_RS09610	0.24227034027034908	-2.04531	1.67592954538e-34	9.69166114244e-33	yes	down	rpoD	NZ_CP028101.1	1979870	1978614	COG0568(K:Transcription)	COG0568(DNA-directed RNA polymerase, sigma subunit (sigma70/sigma32))	INFORMATION STORAGE AND PROCESSING	K03086	rpoD	RNA polymerase primary sigma factor	map02040(Flagellar assembly)	Cellular Processes	Cell motility	PF04542.18(Sigma70_r2:Sigma-70 region 2); PF04539.20(Sigma70_r3:Sigma-70 region 3); PF04545.20(Sigma70_r4:Sigma-70, region 4); PF00140.24(Sigma70_r1_2:Sigma-70 factor, region 1.2); PF03979.18(Sigma70_r1_1:Sigma-70 factor, region 1.1)	GO:0005737(cellular_component:cytoplasm); GO:0003677(molecular_function:DNA binding); GO:0006352(biological_process:DNA-templated transcription, initiation); GO:0016987(molecular_function:sigma factor activity)	GO:0005488;GO:0110165;GO:0009987;GO:0008152;GO:0140110	WP_005902531.1(RNA polymerase sigma factor RpoD [Fusobacterium nucleatum])	ref_gene
C7Y58_RS04365	0.18068004667549323	-2.46849	7.10767711873e-34	3.99609402453e-32	yes	down	NA	NZ_CP028101.1	886724	886347	COG0640(K:Transcription)	COG0640(DNA-binding transcriptional regulator, ArsR family)	INFORMATION STORAGE AND PROCESSING	K21903	cadC	ArsR family transcriptional regulator, lead/cadmium/zinc/bismuth-responsive transcriptional repressor	NA	NA	NA	PF01022.24(HTH_5:Bacterial regulatory protein, arsR family); PF12840.11(HTH_20:Helix-turn-helix domain); PF12802.11(MarR_2:MarR family); PF13463.10(HTH_27:Winged helix DNA-binding domain); PF01047.26(MarR:MarR family)	GO:0003700(molecular_function:transcription factor activity, sequence-specific DNA binding)	GO:0140110	WP_005903515.1(MULTISPECIES: metalloregulator ArsR/SmtB family transcription factor [Bacteria])	ref_gene
C7Y58_RS02510	0.22877351113366506	-2.12801	7.58483343938e-33	4.14910888684e-31	yes	down	NA	NZ_CP028101.1	482943	482410	COG0503(F:Nucleotide transport and metabolism)	COG0503(Adenine/guanine phosphoribosyltransferase or related PRPP-binding protein)	METABOLISM	K00759	apt	adenine phosphoribosyltransferase [EC:2.4.2.7]	map01232(Nucleotide metabolism); map00230(Purine metabolism)	Metabolism;Metabolism	Global and overview maps;Nucleotide metabolism	PF00156.31(Pribosyltran:Phosphoribosyl transferase domain)	GO:0003999(molecular_function:adenine phosphoribosyltransferase activity)	GO:0003824	WP_011016017.1(phosphoribosyltransferase family protein [Fusobacterium nucleatum])	ref_gene
C7Y58_RS04155	0.17595887345165492	-2.50669	8.28672085587e-33	4.41376921376e-31	yes	down	NA	NZ_CP028101.1	840084	839332	COG1285(P:Inorganic ion transport and metabolism)	COG1285(Magnesium uptake protein YhiD/SapB, involved in acid resistance)	METABOLISM	K07507	mgtC	putative Mg2+ transporter-C (MgtC) family protein	NA	NA	NA	PF02308.20(MgtC:MgtC family)	GO:0005886(cellular_component:plasma membrane)	GO:0110165	WP_005902124.1(MgtC/SapB family protein [Fusobacterium nucleatum])	ref_gene
C7Y58_RS02990	0.19752199098613318	-2.33991	2.12293023303e-32	1.07226454865e-30	yes	down	NA	NZ_CP028101.1	591052	593880	COG1061(K:Transcription); COG1061(L:Replication, recombination and repair)	COG1061(Superfamily II DNA or RNA helicase); COG1061(Superfamily II DNA or RNA helicase)	INFORMATION STORAGE AND PROCESSING;INFORMATION STORAGE AND PROCESSING	NA	NA	NA	NA	NA	NA	PF11907.12(DUF3427:Domain of unknown function (DUF3427)); PF04851.19(ResIII:Type III restriction enzyme, res subunit); PF00271.35(Helicase_C:Helicase conserved C-terminal domain); PF13091.10(PLDc_2:PLD-like domain); PF00270.33(DEAD:DEAD/DEAH box helicase)	GO:0016787(molecular_function:hydrolase activity); GO:0004386(molecular_function:helicase activity); GO:0005524(molecular_function:ATP binding); GO:0003677(molecular_function:DNA binding)	GO:0005488;GO:0140657;GO:0003824	WP_011015950.1(DUF3427 domain-containing protein [Fusobacterium nucleatum])	ref_gene
C7Y58_RS05845	0.1708185504129376	-2.54946	2.17207739599e-32	1.07226454865e-30	yes	down	NA	NZ_CP028101.1	1216525	1215905	NA	NA	NA	NA	NA	NA	NA	NA	NA	NA	NA	NA	WP_011016478.1(hypothetical protein [Fusobacterium nucleatum])	ref_gene
C7Y58_RS02920	0.2006181260285877	-2.31748	9.78404537654e-32	4.71497805764e-30	yes	down	NA	NZ_CP028101.1	575610	574228	COG3033(E:Amino acid transport and metabolism)	COG3033(Tryptophanase)	METABOLISM	K01668	NA	tyrosine phenol-lyase [EC:4.1.99.2]	map00350(Tyrosine metabolism)	Metabolism	Amino acid metabolism	PF01212.25(Beta_elim_lyase:Beta-eliminating lyase)	GO:0050371(molecular_function:tyrosine phenol-lyase activity); GO:0006570(biological_process:tyrosine metabolic process)	GO:0009987;GO:0003824;GO:0008152	WP_011015962.1(tyrosine phenol-lyase [Fusobacterium nucleatum])	ref_gene
C7Y58_RS02855	0.11418300708583709	-3.13058	1.82461157428e-31	8.5884042473e-30	yes	down	NA	NZ_CP028101.1	562783	562235	COG1268(H:Coenzyme transport and metabolism)	COG1268(Biotin transporter BioY)	METABOLISM	K03523	bioY	biotin transport system substrate-specific component	map02010(ABC transporters)	Environmental Information Processing	Membrane transport	PF02632.18(BioY:BioY family); PF12822.11(ECF_trnsprt:ECF transporter, substrate-specific component); PF07155.16(ECF-ribofla_trS:ECF-type riboflavin transporter, S component)	NA	NA	WP_011015974.1(biotin transporter BioY [Fusobacterium nucleatum])	ref_gene
C7Y58_RS02590	0.19849812843509293	-2.3328	5.82663237538e-31	2.62068976173e-29	yes	down	NA	NZ_CP028101.1	500972	502576	NA	NA	NA	NA	NA	NA	NA	NA	NA	PF09820.13(AAA-ATPase_like:Predicted AAA-ATPase); PF08011.15(PDDEXK_9:PD-(D/E)XK nuclease superfamily)	NA	NA	WP_094242147.1(AAA family ATPase [Fusobacterium sp. oral taxon 203])	ref_gene
C7Y58_RS02930	0.2330090652279385	-2.10154	4.49977899495e-30	1.97990275778e-28	yes	down	NA	NZ_CP028101.1	577773	576601	NA	NA	NA	NA	NA	NA	NA	NA	NA	PF13308.10(YARHG:YARHG domain); PF14415.10(DUF4424:Domain of unknown function (DUF4424))	NA	NA	WP_023040703.1(YARHG domain-containing protein [Fusobacterium nucleatum])	ref_gene
C7Y58_RS02915	0.23248853761612484	-2.10477	1.68590850302e-29	7.26016768108e-28	yes	down	NA	NZ_CP028101.1	574097	572781	COG0733(R:General function prediction only)	COG0733(Na+-dependent transporter, SNF family)	POORLY CHARACTERIZED	K03308	NA	neurotransmitter:Na+ symporter, NSS family	NA	NA	NA	PF00209.22(SNF:Sodium:neurotransmitter symporter family)	GO:0016020(cellular_component:membrane)	GO:0110165	WP_011015963.1(sodium-dependent transporter [Fusobacterium nucleatum])	ref_gene
C7Y58_RS08365	0.28840457671978426	-1.79383	5.04321238189e-29	2.12655455436e-27	yes	down	xseA	NZ_CP028101.1	1719417	1720631	COG1570(L:Replication, recombination and repair)	COG1570(Exonuclease VII, large subunit)	INFORMATION STORAGE AND PROCESSING	K03601	xseA	exodeoxyribonuclease VII large subunit [EC:3.1.11.6]	map03430(Mismatch repair)	Genetic Information Processing	Replication and repair	PF02601.19(Exonuc_VII_L:Exonuclease VII, large subunit); PF13742.10(tRNA_anti_2:OB-fold nucleic acid binding domain); PF01336.29(tRNA_anti-codon:OB-fold nucleic acid binding domain)	GO:0005737(cellular_component:cytoplasm); GO:0008855(molecular_function:exodeoxyribonuclease VII activity); GO:0009318(cellular_component:exodeoxyribonuclease VII complex); GO:0003676(molecular_function:nucleic acid binding); GO:0006308(biological_process:DNA catabolic process)	GO:0005488;GO:0110165;GO:0009987;GO:0003824;GO:0008152;GO:0032991	WP_005902942.1(exodeoxyribonuclease VII large subunit [Fusobacterium nucleatum])	ref_gene
C7Y58_RS03075	0.1399069588398396	-2.83746	6.04651503688e-29	2.49758090503e-27	yes	down	NA	NZ_CP028101.1	605751	605999	NA	NA	NA	NA	NA	NA	NA	NA	NA	NA	NA	NA	WP_005901757.1(hypothetical protein [Fusobacterium nucleatum])	ref_gene
C7Y58_RS04165	0.14859441073014257	-2.75055	3.45482073464e-27	1.37108964057e-25	yes	down	NA	NZ_CP028101.1	841144	841797	COG0664(T:Signal transduction mechanisms)	COG0664(cAMP-binding domain of CRP or a regulatory subunit of cAMP-dependent protein kinases)	CELLULAR PROCESSES AND SIGNALING	K01420	fnr	CRP/FNR family transcriptional regulator, anaerobic regulatory protein	NA	NA	NA	PF13545.10(HTH_Crp_2:Crp-like helix-turn-helix domain); PF00325.24(Crp:Bacterial regulatory proteins, crp family)	GO:0006355(biological_process:regulation of transcription, DNA-templated); GO:0003677(molecular_function:DNA binding)	GO:0005488;GO:0065007	WP_011016232.1(Crp/Fnr family transcriptional regulator [Fusobacterium nucleatum])	ref_gene
C7Y58_RS06315	0.1655324121108166	-2.59481	8.23396898443e-27	3.14444400462e-25	yes	down	NA	NZ_CP028101.1	1316878	1317744	COG0564(J:Translation, ribosomal structure and biogenesis)	COG0564(Pseudouridine synthase RluA, 23S rRNA- or tRNA-specific)	INFORMATION STORAGE AND PROCESSING	K06180	rluD	23S rRNA pseudouridine1911/1915/1917 synthase [EC:5.4.99.23]	NA	NA	NA	PF00849.26(PseudoU_synth_2:RNA pseudouridylate synthase)	GO:0034470(biological_process:ncRNA processing); GO:0140098(molecular_function:catalytic activity, acting on RNA); GO:0001522(biological_process:pseudouridine synthesis); GO:0003723(molecular_function:RNA binding); GO:0009982(molecular_function:pseudouridine synthase activity)	GO:0005488;GO:0009987;GO:0003824;GO:0008152	WP_005902040.1(RluA family pseudouridine synthase [Fusobacterium nucleatum])	ref_gene
C7Y58_RS01205	0.29086233859773336	-1.78159	1.59446149967e-26	5.97627791728e-25	yes	down	NA	NZ_CP028101.1	240565	238649	COG1269(C:Energy production and conversion)	COG1269(Archaeal/vacuolar-type H+-ATPase subunit I/STV1)	METABOLISM	K02123	ntpI	V/A-type H+/Na+-transporting ATPase subunit I	map00190(Oxidative phosphorylation)	Metabolism	Energy metabolism	PF01496.23(V_ATPase_I:V-type ATPase 116kDa subunit family)	GO:0016787(molecular_function:hydrolase activity); GO:0046961(molecular_function:proton-transporting ATPase activity, rotational mechanism); GO:0033179(cellular_component:proton-transporting V-type ATPase, V0 domain)	GO:0140657;GO:0005215;GO:0003824;GO:0032991	WP_011015806.1(V-type ATP synthase subunit I [Fusobacterium nucleatum])	ref_gene
C7Y58_RS03575	0.23329043423723128	-2.0998	4.52132860756e-26	1.66384892758e-24	yes	down	glmS	NZ_CP028101.1	724414	724004	COG2185(I:Lipid transport and metabolism)	COG2185(Methylmalonyl-CoA mutase, C-terminal domain/subunit (cobalamin-binding))	METABOLISM	K01846	glmS	methylaspartate mutase sigma subunit [EC:5.4.99.1]	map00630(Glyoxylate and dicarboxylate metabolism); map00660(C5-Branched dibasic acid metabolism)	Metabolism;Metabolism	Carbohydrate metabolism;Carbohydrate metabolism	PF02310.23(B12-binding:B12 binding domain)	GO:0031419(molecular_function:cobalamin binding); GO:0019553(biological_process:glutamate catabolic process via L-citramalate); GO:0046872(molecular_function:metal ion binding); GO:0050097(molecular_function:methylaspartate mutase activity); GO:0019670(biological_process:anaerobic glutamate catabolic process)	GO:0005488;GO:0009987;GO:0003824;GO:0008152	WP_005902997.1(methylaspartate mutase subunit S [Fusobacterium nucleatum])	ref_gene
C7Y58_RS02430	0.08984050365693748	-3.47649	1.17455006341e-25	4.09877470405e-24	yes	down	NA	NZ_CP028101.1	465011	465568	NA	NA	NA	NA	NA	NA	NA	NA	NA	NA	GO:0016020(cellular_component:membrane)	GO:0110165	WP_023040766.1(hypothetical protein [Fusobacterium nucleatum])	ref_gene
C7Y58_RS09505	0.27615795528210807	-1.85643	1.91081300727e-25	6.44580921118e-24	yes	down	map	NZ_CP028101.1	1962495	1961731	COG0024(J:Translation, ribosomal structure and biogenesis)	COG0024(Methionine aminopeptidase)	INFORMATION STORAGE AND PROCESSING	K01265	map	methionyl aminopeptidase [EC:3.4.11.18]	NA	NA	NA	PF00557.28(Peptidase_M24:Metallopeptidase family M24)	GO:0006508(biological_process:proteolysis); GO:0004239(molecular_function:obsolete methionyl aminopeptidase activity); GO:0046914(molecular_function:transition metal ion binding); GO:0070006(molecular_function:metalloaminopeptidase activity)	GO:0005488;GO:0003824;GO:0008152	WP_011017049.1(type I methionyl aminopeptidase [Fusobacterium nucleatum])	ref_gene
C7Y58_RS03320	0.2510940264986117	-1.9937	2.26725553286e-25	7.52282819428e-24	yes	down	NA	NZ_CP028101.1	666652	666065	COG1739(R:General function prediction only)	COG1739(Putative translation regulator, IMPACT (imprinted ancient) protein family)	POORLY CHARACTERIZED	NA	NA	NA	NA	NA	NA	PF01205.23(UPF0029:Uncharacterized protein family UPF0029); PF09186.15(DUF1949:Domain of unknown function (DUF1949))	GO:0032259(biological_process:methylation); GO:0004799(molecular_function:thymidylate synthase activity)	GO:0003824;GO:0008152	WP_011015911.1(YigZ family protein [Fusobacterium nucleatum])	ref_gene
C7Y58_RS00780	0.24293972012055998	-2.04133	8.34560242702e-25	2.63929676754e-23	yes	down	NA	NZ_CP028101.1	149079	147742	COG0534(V:Defense mechanisms)	COG0534(Na+-driven multidrug efflux pump, DinF/NorM/MATE family)	CELLULAR PROCESSES AND SIGNALING	NA	NA	NA	NA	NA	NA	PF01554.22(MatE:MatE); PF14667.10(Polysacc_synt_C:Polysaccharide biosynthesis C-terminal domain); PF01943.21(Polysacc_synt:Polysaccharide biosynthesis protein)	GO:0015297(molecular_function:antiporter activity); GO:0016020(cellular_component:membrane); GO:0042910(molecular_function:xenobiotic transporter activity)	GO:0005215;GO:0110165	WP_011015727.1(MATE family efflux transporter [Fusobacterium nucleatum])	ref_gene
C7Y58_RS10100	0.22238379598136288	-2.16888	1.06937291246e-24	3.3298627305e-23	yes	down	megL	NZ_CP028101.1	2088128	2089315	COG0626(E:Amino acid transport and metabolism)	COG0626(Cystathionine beta-lyase/cystathionine gamma-synthase)	METABOLISM	NA	NA	NA	NA	NA	NA	PF01053.24(Cys_Met_Meta_PP:Cys/Met metabolism PLP-dependent enzyme); PF00155.25(Aminotran_1_2:Aminotransferase class I and II); PF06838.15(Met_gamma_lyase:Methionine gamma-lyase); PF00266.23(Aminotran_5:Aminotransferase class-V); PF02347.20(GDC-P:Glycine cleavage system P-protein); PF01041.21(DegT_DnrJ_EryC1:DegT/DnrJ/EryC1/StrS aminotransferase family)	GO:0019346(biological_process:transsulfuration); GO:0018826(molecular_function:methionine gamma-lyase activity); GO:0030170(molecular_function:pyridoxal phosphate binding)	GO:0005488;GO:0009987;GO:0003824;GO:0008152	WP_011017138.1(methionine gamma-lyase [Fusobacterium nucleatum])	ref_gene
C7Y58_RS02405	0.05778490099856447	-4.11316	2.5719381445e-24	7.76955642459e-23	yes	down	NA	NZ_CP028101.1	461739	462779	COG1459(N:Cell motility); COG1459(U:Intracellular trafficking, secretion, and vesicular transport); COG1459(W:Extracellular structures)	COG1459(Type II secretory pathway, component PulF); COG1459(Type II secretory pathway, component PulF); COG1459(Type II secretory pathway, component PulF)	CELLULAR PROCESSES AND SIGNALING;CELLULAR PROCESSES AND SIGNALING;CELLULAR PROCESSES AND SIGNALING	K02653	pilC	type IV pilus assembly protein PilC	NA	NA	NA	PF00482.27(T2SSF:Type II secretion system (T2SS), protein F)	GO:0009306(biological_process:protein secretion); GO:0005886(cellular_component:plasma membrane)	GO:0110165;GO:0009987;GO:0051179	WP_011016034.1(type II secretion system F family protein [Fusobacterium nucleatum])	ref_gene
C7Y58_RS08630	0.2117684901234802	-2.23944	8.23745778421e-24	2.41632095004e-22	yes	down	pckA	NZ_CP028101.1	1769002	1770585	COG1866(C:Energy production and conversion)	COG1866(Phosphoenolpyruvate carboxykinase, ATP-dependent)	METABOLISM	K01610	pckA	phosphoenolpyruvate carboxykinase (ATP) [EC:4.1.1.49]	map00020(Citrate cycle (TCA cycle)); map00010(Glycolysis / Gluconeogenesis); map00620(Pyruvate metabolism); map00710(Carbon fixation in photosynthetic organisms)	Metabolism;Metabolism;Metabolism;Metabolism	Carbohydrate metabolism;Carbohydrate metabolism;Carbohydrate metabolism;Energy metabolism	PF01293.24(PEPCK_ATP:Phosphoenolpyruvate carboxykinase)	GO:0005737(cellular_component:cytoplasm); GO:0016310(biological_process:phosphorylation); GO:0005829(cellular_component:cytosol); GO:0016301(molecular_function:kinase activity); GO:0004612(molecular_function:phosphoenolpyruvate carboxykinase (ATP) activity); GO:0046872(molecular_function:metal ion binding); GO:0005524(molecular_function:ATP binding); GO:0006094(biological_process:gluconeogenesis)	GO:0005488;GO:0110165;GO:0009987;GO:0003824;GO:0008152	WP_011016914.1(phosphoenolpyruvate carboxykinase (ATP) [Fusobacterium nucleatum])	ref_gene
C7Y58_RS10165	0.26160598079830555	-1.93453	1.51603003386e-23	4.32175322328e-22	yes	down	NA	NZ_CP028101.1	2110033	2109251	COG4221(C:Energy production and conversion)	COG4221(NADP-dependent 3-hydroxy acid dehydrogenase YdfG)	METABOLISM	NA	NA	NA	NA	NA	NA	PF00106.29(adh_short:short chain dehydrogenase); PF13561.10(adh_short_C2:Enoyl-(Acyl carrier protein) reductase); PF08659.14(KR:KR domain)	GO:0031132(molecular_function:serine 3-dehydrogenase activity); GO:0016491(molecular_function:oxidoreductase activity)	GO:0003824	WP_011017148.1(SDR family NAD(P)-dependent oxidoreductase [Fusobacterium nucleatum])	ref_gene
C7Y58_RS02090	0.20609992139890526	-2.27858	1.70708947194e-23	4.79881818222e-22	yes	down	NA	NZ_CP028101.1	401613	400138	COG3666(X:Mobilome: prophages, transposons)	COG3666(Transposase, IS1182 family)	CELLULAR PROCESSES AND SIGNALING	K07487	NA	transposase	NA	NA	NA	PF01609.25(DDE_Tnp_1:Transposase DDE domain); PF05598.15(DUF772:Transposase domain (DUF772)); PF13751.10(DDE_Tnp_1_6:Transposase DDE domain)	GO:0004803(molecular_function:transposase activity); GO:0006313(biological_process:transposition, DNA-mediated); GO:0003677(molecular_function:DNA binding)	GO:0005488;GO:0009987;GO:0003824;GO:0008152	WP_011016088.1(IS1182-like element ISFnu2 family transposase [Fusobacterium nucleatum])	ref_gene
C7Y58_RS02760	0.16455202059132965	-2.60338	2.15108779673e-23	5.96411191861e-22	yes	down	NA	NZ_CP028101.1	541499	542029	COG1358(J:Translation, ribosomal structure and biogenesis)	COG1358(Ribosomal protein L7Ae or related RNA K-turn-binding protein)	INFORMATION STORAGE AND PROCESSING	NA	NA	NA	NA	NA	NA	PF04296.17(YlxR:Protein of unknown function (DUF448)); PF01248.30(Ribosomal_L7Ae:Ribosomal protein L7Ae/L30e/S12e/Gadd45 family)	NA	NA	WP_005903345.1(DUF448 domain-containing protein [Fusobacterium nucleatum])	ref_gene
C7Y58_RS04995	0.07639740860612451	-3.71033	5.96531618316e-23	1.60983999396e-21	yes	down	NA	NZ_CP028101.1	1027482	1026685	COG3315(Q:Secondary metabolites biosynthesis, transport and catabolism)	COG3315(O-Methyltransferase involved in polyketide biosynthesis)	METABOLISM	NA	NA	NA	NA	NA	NA	PF04072.18(LCM:Leucine carboxyl methyltransferase)	GO:0008757(molecular_function:S-adenosylmethionine-dependent methyltransferase activity); GO:0032259(biological_process:methylation)	GO:0003824;GO:0008152	WP_005902573.1(class I SAM-dependent methyltransferase [Fusobacterium nucleatum])	ref_gene
C7Y58_RS04350	0.322812600775326	-1.63123	6.08678360668e-23	1.62100658157e-21	yes	down	NA	NZ_CP028101.1	882652	884163	COG1288(R:General function prediction only)	COG1288(Predicted membrane transporter YfcC, affects glyoxylate shunt)	POORLY CHARACTERIZED	NA	NA	NA	NA	NA	NA	PF03606.19(DcuC:C4-dicarboxylate anaerobic carrier); PF03600.20(CitMHS:Citrate transporter); PF02667.18(SCFA_trans:Short chain fatty acid transporter)	GO:0005886(cellular_component:plasma membrane)	GO:0110165	WP_011016264.1(YfcC family protein [Fusobacterium nucleatum])	ref_gene
C7Y58_RS10675	0.2154055532218898	-2.21487	1.06235879302e-22	2.79248597023e-21	yes	down	NA	NZ_CP028101.1	881874	882173	COG3177(K:Transcription)	COG3177(Fic family protein)	INFORMATION STORAGE AND PROCESSING	K04095	fic	cell filamentation protein, protein adenylyltransferase [EC:2.7.7.108]	NA	NA	NA	PF02661.22(Fic:Fic/DOC family)	GO:0005524(molecular_function:ATP binding)	GO:0005488	WP_235046009.1(Fic family protein [Fusobacterium nucleatum])	ref_gene
C7Y58_RS05505	0.2552512855875784	-1.97001	1.81183967838e-22	4.64197912537e-21	yes	down	NA	NZ_CP028101.1	1137843	1139206	COG2801(X:Mobilome: prophages, transposons)	COG2801(Transposase InsO and inactivated derivatives)	CELLULAR PROCESSES AND SIGNALING	K07497	NA	putative transposase	NA	NA	NA	PF01527.24(HTH_Tnp_1:Transposase); PF13518.10(HTH_28:Helix-turn-helix domain)	GO:0015074(biological_process:DNA integration); GO:0003676(molecular_function:nucleic acid binding)	GO:0009987;GO:0005488;GO:0008152	AVQ15969.1(IS3 family transposase [Fusobacterium nucleatum subsp. nucleatum])	ref_gene
C7Y58_RS03405	0.2513963273130059	-1.99196	8.41548102927e-22	2.05216067509e-20	yes	down	NA	NZ_CP028101.1	694860	693584	COG2801(X:Mobilome: prophages, transposons)	COG2801(Transposase InsO and inactivated derivatives)	CELLULAR PROCESSES AND SIGNALING	K07497	NA	putative transposase	NA	NA	NA	PF01527.24(HTH_Tnp_1:Transposase)	GO:0015074(biological_process:DNA integration); GO:0003676(molecular_function:nucleic acid binding)	GO:0009987;GO:0005488;GO:0008152	AVQ24060.1(IS3 family transposase [Fusobacterium nucleatum subsp. nucleatum ATCC 23726])	ref_gene
C7Y58_RS10750	0.30214390594491153	-1.72669	1.01165479352e-21	2.43760631201e-20	yes	down	NA	NZ_CP028101.1	566463	565305	COG3550(T:Signal transduction mechanisms)	COG3550(Serine/threonine protein kinase HipA, toxin component of the HipAB toxin-antitoxin module)	CELLULAR PROCESSES AND SIGNALING	NA	NA	NA	NA	NA	NA	NA	GO:0016310(biological_process:phosphorylation); GO:0016301(molecular_function:kinase activity)	GO:0009987;GO:0003824;GO:0008152	AAL94089.1(HIPA protein [Fusobacterium nucleatum subsp. nucleatum ATCC 25586])	ref_gene
C7Y58_RS03860	0.2689437504934849	-1.89462	2.30965088642e-21	5.43573650477e-20	yes	down	radA	NZ_CP028101.1	785040	786398	COG1066(L:Replication, recombination and repair)	COG1066(DNA repair protein RadA/Sms, contains AAA+ ATPase domain)	INFORMATION STORAGE AND PROCESSING	K04485	radA	DNA repair protein RadA/Sms	NA	NA	NA	PF06745.17(ATPase:KaiC); PF13481.10(AAA_25:AAA domain); PF18073.5(Rubredoxin_2:Rubredoxin metal binding domain); PF05362.17(Lon_C:Lon protease (S16) C-terminal proteolytic domain); PF13541.10(ChlI:Subunit ChlI of Mg-chelatase); PF03796.19(DnaB_C:DnaB-like helicase C terminal domain); PF07088.15(GvpD_P-loop:GvpD gas vesicle protein, P-loop domain); PF13479.10(AAA_24:AAA domain); PF20720.1(nSTAND3:…	GO:0004176(molecular_function:ATP-dependent peptidase activity); GO:0004252(molecular_function:serine-type endopeptidase activity); GO:0000725(biological_process:recombinational repair); GO:0140664(deleted:old GO); GO:0016887(molecular_function:ATPase activity); GO:0006508(biological_process:proteolysis); GO:0046872(molecular_function:metal ion binding); GO:0003684(molecular_function:damaged DNA …	GO:0005488;GO:0140657;GO:0140299;GO:0009987;GO:0003824;GO:0008152;GO:0050896	WP_011016188.1(DNA repair protein RadA [Fusobacterium nucleatum])	ref_gene
C7Y58_RS08505	0.24112917559716432	-2.05212	2.55361209242e-21	5.87330781256e-20	yes	down	NA	NZ_CP028101.1	1747303	1746221	COG0463(M:Cell wall/membrane/envelope biogenesis)	COG0463(Glycosyltransferase involved in cell wall bisynthesis)	CELLULAR PROCESSES AND SIGNALING	K00721	NA	dolichol-phosphate mannosyltransferase [EC:2.4.1.83]	map00510(N-Glycan biosynthesis)	Metabolism	Glycan biosynthesis and metabolism	PF00535.30(Glycos_transf_2:Glycosyl transferase family 2); PF04138.18(GtrA:GtrA-like protein); PF13641.10(Glyco_tranf_2_3:Glycosyltransferase like family 2)	GO:0016740(molecular_function:transferase activity); GO:0016020(cellular_component:membrane); GO:0000271(biological_process:polysaccharide biosynthetic process); GO:0016757(molecular_function:transferase activity, transferring glycosyl groups)	GO:0110165;GO:0009987;GO:0003824;GO:0008152	WP_011016893.1(bifunctional glycosyltransferase family 2/GtrA family protein [Fusobacterium nucleatum])	ref_gene
C7Y58_RS03120	0.2601135273416643	-1.94279	1.12305798167e-20	2.50284768803e-19	yes	down	NA	NZ_CP028101.1	613054	613413	COG1694(V:Defense mechanisms)	COG1694(NTP pyrophosphatase, house-cleaning of non-canonical NTPs)	CELLULAR PROCESSES AND SIGNALING	NA	NA	NA	NA	NA	NA	PF03819.21(MazG:MazG nucleotide pyrophosphohydrolase domain)	GO:0016787(molecular_function:hydrolase activity)	GO:0003824	WP_011015938.1(MazG nucleotide pyrophosphohydrolase domain-containing protein [Fusobacterium nucleatum])	ref_gene
C7Y58_RS04190	0.29014149456304467	-1.78517	2.29375142262e-20	4.99199234342e-19	yes	down	NA	NZ_CP028101.1	846954	848300	COG2211(G:Carbohydrate transport and metabolism)	COG2211(Na+/melibiose symporter or related transporter)	METABOLISM	NA	NA	NA	NA	NA	NA	PF13347.10(MFS_2:MFS/sugar transport protein); PF07690.20(MFS_1:Major Facilitator Superfamily)	GO:0016020(cellular_component:membrane); GO:0015293(molecular_function:symporter activity); GO:0008643(biological_process:carbohydrate transport)	GO:0005215;GO:0051179;GO:0110165	WP_011016234.1(MFS transporter [Fusobacterium nucleatum])	ref_gene
C7Y58_RS05300	0.24022682540350435	-2.05753	3.51815214386e-20	7.57525525443e-19	yes	down	NA	NZ_CP028101.1	1090652	1092376	COG0175(E:Amino acid transport and metabolism); COG0175(H:Coenzyme transport and metabolism)	COG0175(3'-phosphoadenosine 5'-phosphosulfate sulfotransferase (PAPS reductase)/FAD synthetase or related enzyme); COG0175(3'-phosphoadenosine 5'-phosphosulfate sulfotransferase (PAPS reductase)/FAD synthetase or related enzyme)	METABOLISM;METABOLISM	K00390	cysH	phosphoadenosine phosphosulfate reductase [EC:1.8.4.8 1.8.4.10]	map00920(Sulfur metabolism)	Metabolism	Energy metabolism	PF01507.23(PAPS_reduct:Phosphoadenosine phosphosulfate reductase family); PF02540.21(NAD_synthase:NAD synthase); PF12838.11(Fer4_7:4Fe-4S dicluster domain)	GO:0003824(molecular_function:catalytic activity)	GO:0003824	WP_011016392.1(phosphoadenosine phosphosulfate reductase family protein [Fusobacterium nucleatum])	ref_gene
C7Y58_RS06240	0.2535673058427356	-1.97956	3.70444663778e-20	7.89242104722e-19	yes	down	NA	NZ_CP028101.1	1302734	1303093	NA	NA	NA	NA	NA	NA	NA	NA	NA	PF07087.15(DUF1353:Protein of unknown function (DUF1353))	NA	NA	WP_008799559.1(MULTISPECIES: DUF1353 domain-containing protein [Fusobacterium])	ref_gene
C7Y58_RS10475	0.16360563324616217	-2.61171	1.51809291352e-19	3.07262005697e-18	yes	down	NA	NZ_CP028101.1	606830	607642	COG1115(E:Amino acid transport and metabolism)	COG1115(Na+/alanine symporter)	METABOLISM	NA	NA	NA	NA	NA	NA	PF01235.21(Na_Ala_symp:Sodium:alanine symporter family)	GO:0005283(molecular_function:sodium:amino acid symporter activity); GO:0005886(cellular_component:plasma membrane)	GO:0005215;GO:0110165	AAL94049.1(Na(+)-linked D-alanine glycine permease [Fusobacterium nucleatum subsp. nucleatum ATCC 25586])	ref_gene
C7Y58_RS09600	0.32535916163703754	-1.61989	2.64370114517e-19	5.24593246846e-18	yes	down	NA	NZ_CP028101.1	1977789	1977013	COG0327(H:Coenzyme transport and metabolism)	COG0327(Putative GTP cyclohydrolase 1 type 2, NIF3 family)	METABOLISM	NA	NA	NA	NA	NA	NA	PF01784.22(DUF34_NIF3:Duf34/NIF3 (NGG1p interacting factor 3))	NA	NA	WP_005902529.1(Nif3-like dinuclear metal center hexameric protein [Fusobacterium nucleatum])	ref_gene
C7Y58_RS02415	0.11875104440556676	-3.07399	5.51342010809e-19	1.06277736179e-17	yes	down	NA	NZ_CP028101.1	463467	463964	COG1989(N:Cell motility); COG1989(U:Intracellular trafficking, secretion, and vesicular transport)	COG1989(Prepilin signal peptidase PulO (type II secretory pathway) or related peptidase); COG1989(Prepilin signal peptidase PulO (type II secretory pathway) or related peptidase)	CELLULAR PROCESSES AND SIGNALING;CELLULAR PROCESSES AND SIGNALING	NA	NA	NA	NA	NA	NA	PF01478.22(Peptidase_A24:Type IV leader peptidase family)	GO:0016020(cellular_component:membrane); GO:0004190(molecular_function:aspartic-type endopeptidase activity)	GO:0003824;GO:0110165	WP_011016032.1(A24 family peptidase [Fusobacterium nucleatum])	ref_gene
C7Y58_RS09605	0.3302551460874246	-1.59835	5.7834556185e-19	1.10431265772e-17	yes	down	NA	NZ_CP028101.1	1978598	1977786	COG0568(K:Transcription)	COG0568(DNA-directed RNA polymerase, sigma subunit (sigma70/sigma32))	INFORMATION STORAGE AND PROCESSING	K03091	sigE_F_G	RNA polymerase sigma-E/F/G factor	NA	NA	NA	PF04542.18(Sigma70_r2:Sigma-70 region 2)	GO:0003700(molecular_function:transcription factor activity, sequence-specific DNA binding); GO:0006352(biological_process:DNA-templated transcription, initiation)	GO:0140110;GO:0009987;GO:0008152	WP_011017062.1(RNA polymerase sigma factor RpoD/SigA [Fusobacterium nucleatum])	ref_gene
C7Y58_RS07145	0.17811536634569008	-2.48912	1.14397831518e-18	2.16393655133e-17	yes	down	NA	NZ_CP028101.1	1488404	1489291	NA	NA	NA	NA	NA	NA	NA	NA	NA	NA	NA	NA	WP_147373144.1(hypothetical protein [Fusobacterium nucleatum])	ref_gene
C7Y58_RS05485	0.3039465788758665	-1.71811	1.28343682926e-18	2.38318912149e-17	yes	down	NA	NZ_CP028101.1	1135354	1135752	NA	NA	NA	NA	NA	NA	NA	NA	NA	NA	NA	NA	WP_005902390.1(MULTISPECIES: hypothetical protein [Fusobacterium])	ref_gene
C7Y58_RS00595	0.21278415644587478	-2.23254	1.31576816199e-18	2.42101341807e-17	yes	down	NA	NZ_CP028101.1	125265	125816	COG1971(P:Inorganic ion transport and metabolism)	COG1971(Putative Mn2+ efflux pump MntP)	METABOLISM	K23242	mntP	manganese efflux pump family protein	NA	NA	NA	PF02659.19(Mntp:Putative manganese efflux pump)	GO:0005384(molecular_function:manganese ion transmembrane transporter activity); GO:0005886(cellular_component:plasma membrane)	GO:0005215;GO:0110165	WP_011015710.1(manganese efflux pump MntP family protein [Fusobacterium nucleatum])	ref_gene
C7Y58_RS10095	0.19671288624400238	-2.34584	1.88388581106e-18	3.43512151494e-17	yes	down	NA	NZ_CP028101.1	2088013	2086586	COG1167(K:Transcription); COG1167(E:Amino acid transport and metabolism)	COG1167(DNA-binding transcriptional regulator, MocR family, contains an aminotransferase domain); COG1167(DNA-binding transcriptional regulator, MocR family, contains an aminotransferase domain)	INFORMATION STORAGE AND PROCESSING;METABOLISM	NA	NA	NA	NA	NA	NA	PF00155.25(Aminotran_1_2:Aminotransferase class I and II); PF00392.25(GntR:Bacterial regulatory proteins, gntR family); PF12897.11(Asp_aminotransf:Aspartate amino-transferase); PF02082.24(Rrf2:Iron-dependent Transcriptional regulator); PF00266.23(Aminotran_5:Aminotransferase class-V)	GO:0003700(molecular_function:transcription factor activity, sequence-specific DNA binding); GO:0008483(molecular_function:transaminase activity); GO:0003677(molecular_function:DNA binding); GO:0006351(biological_process:transcription, DNA-templated); GO:0030170(molecular_function:pyridoxal phosphate binding)	GO:0005488;GO:0140110;GO:0009987;GO:0003824;GO:0008152	WP_005903253.1(PLP-dependent aminotransferase family protein [Fusobacterium nucleatum])	ref_gene
C7Y58_RS03975	0.33598961070207356	-1.57351	2.14792469812e-18	3.84725627345e-17	yes	down	NA	NZ_CP028101.1	804933	803479	COG0666(T:Signal transduction mechanisms)	COG0666(Ankyrin repeat)	CELLULAR PROCESSES AND SIGNALING	K06867	NA	uncharacterized protein	NA	NA	NA	PF12796.11(Ank_2:Ankyrin repeats (3 copies)); PF13637.10(Ank_4:Ankyrin repeats (many copies)); PF00023.34(Ank:Ankyrin repeat); PF13857.10(Ank_5:Ankyrin repeats (many copies)); PF13606.10(Ank_3:Ankyrin repeat)	NA	NA	WP_147373082.1(ankyrin repeat domain-containing protein [Fusobacterium nucleatum])	ref_gene
C7Y58_RS06665	0.3026385053087715	-1.72433	4.70332407554e-18	8.27785037295e-17	yes	down	NA	NZ_CP028101.1	1386033	1389089	COG2319(R:General function prediction only)	COG2319(WD40 repeat)	POORLY CHARACTERIZED	NA	NA	NA	NA	NA	NA	PF13676.10(TIR_2:TIR domain); PF08937.15(ThsB_TIR:Thoeris protein ThsB, TIR-like domain); PF01582.24(TIR:TIR domain); PF02239.20(Cytochrom_D1:Cytochrome D1 heme domain)	GO:0016020(cellular_component:membrane); GO:0007165(biological_process:signal transduction)	GO:0009987;GO:0065007;GO:0110165	WP_011016607.1(TIR domain-containing protein [Fusobacterium nucleatum])	ref_gene
C7Y58_RS09020	0.3524292469975551	-1.50459	9.56627799241e-18	1.65488432963e-16	yes	down	NA	NZ_CP028101.1	1868547	1867741	NA	NA	NA	NA	NA	NA	NA	NA	NA	NA	NA	NA	WP_005903170.1(hypothetical protein [Fusobacterium nucleatum])	ref_gene
C7Y58_RS01840	0.2507419595899412	-1.99572	1.37233218199e-17	2.3341179297e-16	yes	down	NA	NZ_CP028101.1	351822	350434	COG3920(T:Signal transduction mechanisms)	COG3920(Two-component sensor histidine kinase, HisKA and HATPase domains)	CELLULAR PROCESSES AND SIGNALING	K00936	pdtaS	two-component system, sensor histidine kinase PdtaS [EC:2.7.13.3]	NA	NA	NA	PF12282.12(PdtaS_GAF:Histidine kinase PdtaS, GAF domain); PF07568.16(HisKA_2:Histidine kinase); PF02518.30(HATPase_c:Histidine kinase-, DNA gyrase B-, and HSP90-like ATPase); PF07536.18(HWE_HK:HWE histidine kinase); PF13581.10(HATPase_c_2:Histidine kinase-like ATPase domain)	GO:0016310(biological_process:phosphorylation); GO:0016301(molecular_function:kinase activity)	GO:0009987;GO:0003824;GO:0008152	WP_011016123.1(sensor histidine kinase [Fusobacterium nucleatum])	ref_gene
C7Y58_RS09510	0.3238088098746237	-1.62679	4.74047429722e-17	7.73767740127e-16	yes	down	NA	NZ_CP028101.1	1963140	1962505	COG0563(F:Nucleotide transport and metabolism)	COG0563(Adenylate kinase or related kinase)	METABOLISM	K00939	adk	adenylate kinase [EC:2.7.4.3]	map00730(Thiamine metabolism); map01232(Nucleotide metabolism); map00230(Purine metabolism)	Metabolism;Metabolism;Metabolism	Metabolism of cofactors and vitamins;Global and overview maps;Nucleotide metabolism	PF00406.26(ADK:Adenylate kinase); PF13207.10(AAA_17:AAA domain); PF17213.7(Hydin_ADK:Hydin Adenylate kinase-like domain); PF13671.10(AAA_33:AAA domain); PF05191.18(ADK_lid:Adenylate kinase, active site lid); PF13238.10(AAA_18:AAA domain)	NA	NA	WP_011017050.1(adenylate kinase [Fusobacterium nucleatum])	ref_gene
C7Y58_RS05710	0.25690867617830215	-1.96067	4.87814953589e-17	7.89869972851e-16	yes	down	NA	NZ_CP028101.1	1192041	1192241	COG1278(K:Transcription)	COG1278(Cold shock protein, CspA family)	INFORMATION STORAGE AND PROCESSING	K03704	cspA	cold shock protein	NA	NA	NA	PF00313.26(CSD:'Cold-shock' DNA-binding domain)	GO:0005737(cellular_component:cytoplasm); GO:0010468(biological_process:regulation of gene expression); GO:0003676(molecular_function:nucleic acid binding)	GO:0065007;GO:0005488;GO:0110165	WP_005900759.1(MULTISPECIES: cold-shock protein [Fusobacterium])	ref_gene
C7Y58_RS02845	0.0737784242393891	-3.76066	8.62663969395e-17	1.37482824729e-15	yes	down	NA	NZ_CP028101.1	561447	560632	COG1122(P:Inorganic ion transport and metabolism); COG1122(R:General function prediction only)	COG1122(Energy-coupling factor transporter ATP-binding protein EcfA2); COG1122(Energy-coupling factor transporter ATP-binding protein EcfA2)	METABOLISM;POORLY CHARACTERIZED	K16787	ecfA2	energy-coupling factor transport system ATP-binding protein [EC:7.-.-.-]	map02010(ABC transporters)	Environmental Information Processing	Membrane transport	PF00005.31(ABC_tran:ABC transporter); PF02463.23(SMC_N:RecF/RecN/SMC N terminal domain); PF13304.10(AAA_21:AAA domain, putative AbiEii toxin, Type IV TA system); PF03193.20(RsgA_GTPase:RsgA GTPase); PF13401.10(AAA_22:AAA domain); PF20720.1(nSTAND3:Novel STAND NTPase 3); PF13555.10(AAA_29:P-loop containing region of AAA domain); PF01935.21(DUF87:Helicase HerA, central domain); PF04665.16(Pox_A32:P…	GO:0016020(cellular_component:membrane); GO:0016887(molecular_function:ATPase activity); GO:0005524(molecular_function:ATP binding); GO:0055085(biological_process:transmembrane transport)	GO:0005488;GO:0051179;GO:0009987;GO:0003824;GO:0110165	WP_011015976.1(ATP-binding cassette domain-containing protein [Fusobacterium nucleatum])	ref_gene
C7Y58_RS00790	0.2810006704265094	-1.83135	2.01164717197e-16	3.0613337414e-15	yes	down	NA	NZ_CP028101.1	151029	152576	COG2461(R:General function prediction only)	COG2461(Uncharacterized conserved protein AF0170, contains SAB, hemerythrin HHE, and PAS domains)	POORLY CHARACTERIZED	K09155	NA	uncharacterized protein	NA	NA	NA	PF13596.10(PAS_10:PAS domain); PF08984.15(DUF1858:Domain of unknown function (DUF1858)); PF13426.11(PAS_9:PAS domain); PF08448.14(PAS_4:PAS fold); PF01814.27(Hemerythrin:Hemerythrin HHE cation binding domain)	NA	NA	WP_147372993.1(PAS domain-containing protein [Fusobacterium nucleatum])	ref_gene
C7Y58_RS09010	0.3399224398971685	-1.55672	2.18060667456e-16	3.29369246964e-15	yes	down	NA	NZ_CP028101.1	1866455	1865193	COG1106(R:General function prediction only)	COG1106(ATPase/GTPase, AAA15 family)	POORLY CHARACTERIZED	NA	NA	NA	NA	NA	NA	PF13304.10(AAA_21:AAA domain, putative AbiEii toxin, Type IV TA system); PF13476.10(AAA_23:AAA domain)	GO:0005524(molecular_function:ATP binding); GO:0016887(molecular_function:ATPase activity)	GO:0005488;GO:0003824	WP_011016983.1(ATP/GTP-binding protein [Fusobacterium nucleatum])	ref_gene
C7Y58_RS06630	0.3987022882849048	-1.32662	2.25683350546e-16	3.35869927577e-15	yes	down	NA	NZ_CP028101.1	1380669	1381541	COG1598(V:Defense mechanisms)	COG1598(Antitoxin component HicB of the HicAB toxin-antitoxin system)	CELLULAR PROCESSES AND SIGNALING	NA	NA	NA	NA	NA	NA	PF15919.9(HicB_lk_antitox:HicB_like antitoxin of bacterial toxin-antitoxin system)	GO:0016020(cellular_component:membrane)	GO:0110165	WP_011016601.1(HicB family protein [Fusobacterium nucleatum])	ref_gene
C7Y58_RS10210	0.3014260712060626	-1.73012	2.91416863317e-16	4.24336497377e-15	yes	down	NA	NZ_CP028101.1	2119031	2117668	COG2801(X:Mobilome: prophages, transposons)	COG2801(Transposase InsO and inactivated derivatives)	CELLULAR PROCESSES AND SIGNALING	K07497	NA	putative transposase	NA	NA	NA	PF13518.10(HTH_28:Helix-turn-helix domain); PF01527.24(HTH_Tnp_1:Transposase)	GO:0015074(biological_process:DNA integration); GO:0003676(molecular_function:nucleic acid binding)	GO:0009987;GO:0005488;GO:0008152	QQB73506.1(IS3 family transposase [Fusobacterium canifelinum])	ref_gene
C7Y58_RS05170	0.29632905021925837	-1.75473	3.32507339119e-16	4.80710610269e-15	yes	down	pyrR	NZ_CP028101.1	1066708	1067229	COG2065(F:Nucleotide transport and metabolism)	COG2065(Pyrimidine operon attenuation protein PyrR/uracil phosphoribosyltransferase)	METABOLISM	K02825	pyrR	pyrimidine operon attenuation protein / uracil phosphoribosyltransferase [EC:2.4.2.9]	map00240(Pyrimidine metabolism); map01232(Nucleotide metabolism)	Metabolism;Metabolism	Nucleotide metabolism;Global and overview maps	PF00156.31(Pribosyltran:Phosphoribosyl transferase domain)	GO:0006355(biological_process:regulation of transcription, DNA-templated); GO:0004845(molecular_function:uracil phosphoribosyltransferase activity)	GO:0065007;GO:0003824	WP_005902747.1(MULTISPECIES: bifunctional pyr operon transcriptional regulator/uracil phosphoribosyltransferase PyrR [Fusobacterium])	ref_gene
C7Y58_RS09550	0.3285223365745144	-1.60594	5.7865763205e-16	8.24790878359e-15	yes	down	NA	NZ_CP028101.1	1969237	1970937	COG2226(H:Coenzyme transport and metabolism)	COG2226(Ubiquinone/menaquinone biosynthesis C-methylase UbiE/MenG)	METABOLISM	NA	NA	NA	NA	NA	NA	PF12147.12(Methyltransf_20:Putative methyltransferase); PF12146.12(Hydrolase_4:Serine aminopeptidase, S33); PF00561.24(Abhydrolase_1:alpha/beta hydrolase fold); PF12697.11(Abhydrolase_6:Alpha/beta hydrolase family); PF13847.10(Methyltransf_31:Methyltransferase domain); PF08242.16(Methyltransf_12:Methyltransferase domain); PF13649.10(Methyltransf_25:Methyltransferase domain); PF01209.22(Ubie_methy…	GO:0004622(molecular_function:lysophospholipase activity); GO:0008757(molecular_function:S-adenosylmethionine-dependent methyltransferase activity); GO:0102545(molecular_function:phosphatidyl phospholipase B activity); GO:0032259(biological_process:methylation)	GO:0003824;GO:0008152	WP_011017054.1(alpha/beta fold hydrolase [Fusobacterium nucleatum])	ref_gene
C7Y58_RS02875	0.15129656980839548	-2.72455	9.69471715108e-16	1.33483724584e-14	yes	down	NA	NZ_CP028101.1	566734	566450	COG3620(K:Transcription)	COG3620(Predicted transcriptional regulator, contains an XRE-type HTH domain (archaeal members contain CBS pair))	INFORMATION STORAGE AND PROCESSING	NA	NA	NA	NA	NA	NA	PF01381.26(HTH_3:Helix-turn-helix); PF13443.10(HTH_26:Cro/C1-type HTH DNA-binding domain); PF12844.11(HTH_19:Helix-turn-helix domain)	GO:0003677(molecular_function:DNA binding)	GO:0005488	WP_147373049.1(helix-turn-helix transcriptional regulator [Fusobacterium nucleatum])	ref_gene
C7Y58_RS06730	0.3598255113992605	-1.47463	1.36332812334e-15	1.85193028298e-14	yes	down	NA	NZ_CP028101.1	1400276	1402084	COG5295(U:Intracellular trafficking, secretion, and vesicular transport); COG5295(W:Extracellular structures)	COG5295(Autotransporter adhesin); COG5295(Autotransporter adhesin)	CELLULAR PROCESSES AND SIGNALING;CELLULAR PROCESSES AND SIGNALING	NA	NA	NA	NA	NA	NA	PF05658.18(YadA_head:YadA head domain repeat (2 copies)); PF03895.19(YadA_anchor:YadA-like membrane anchor domain); PF05662.18(YadA_stalk:Coiled stalk of trimeric autotransporter adhesin)	GO:0015031(biological_process:protein transport); GO:0009986(cellular_component:cell surface); GO:0009279(cellular_component:cell outer membrane)	GO:0009987;GO:0051179;GO:0110165	ERT42964.1(hypothetical protein HMPREF1539_01319 [Fusobacterium nucleatum CTI-2])	ref_gene
C7Y58_RS05390	0.39496848010476265	-1.34019	1.53598057635e-15	2.07254979102e-14	yes	down	mutL	NZ_CP028101.1	1114779	1116692	COG0323(L:Replication, recombination and repair)	COG0323(DNA mismatch repair ATPase MutL)	INFORMATION STORAGE AND PROCESSING	NA	NA	NA	NA	NA	NA	PF08676.15(MutL_C:MutL C terminal dimerisation domain); PF01119.23(DNA_mis_repair:DNA mismatch repair protein, C-terminal domain); PF13589.10(HATPase_c_3:Histidine kinase-, DNA gyrase B-, and HSP90-like ATPase); PF02518.30(HATPase_c:Histidine kinase-, DNA gyrase B-, and HSP90-like ATPase)	GO:0006298(biological_process:mismatch repair); GO:0030983(molecular_function:mismatched DNA binding); GO:0032300(cellular_component:mismatch repair complex); GO:0140664(deleted:old GO); GO:0016887(molecular_function:ATPase activity); GO:0005524(molecular_function:ATP binding)	GO:0005488;GO:0140657;GO:0140299;GO:0009987;GO:0003824;GO:0008152;GO:0032991;GO:0050896	AAL94658.1(DNA mismatch repair protein mutL [Fusobacterium nucleatum subsp. nucleatum ATCC 25586])	ref_gene
C7Y58_RS03605	0.31470000625519956	-1.66795	1.56879189771e-15	2.10280450395e-14	yes	down	NA	NZ_CP028101.1	730386	729403	COG0451(M:Cell wall/membrane/envelope biogenesis)	COG0451(Nucleoside-diphosphate-sugar epimerase)	CELLULAR PROCESSES AND SIGNALING	NA	NA	NA	NA	NA	NA	PF01370.25(Epimerase:NAD dependent epimerase/dehydratase family); PF01073.23(3Beta_HSD:3-beta hydroxysteroid dehydrogenase/isomerase family); PF04321.21(RmlD_sub_bind:RmlD substrate binding domain); PF13460.10(NAD_binding_10:NAD(P)H-binding); PF07993.16(NAD_binding_4:Male sterility protein); PF16363.9(GDP_Man_Dehyd:GDP-mannose 4,6 dehydratase); PF02719.19(Polysacc_synt_2:Polysaccharide biosynthes…	GO:0008831(molecular_function:dTDP-4-dehydrorhamnose reductase activity); GO:0008830(molecular_function:dTDP-4-dehydrorhamnose 3,5-epimerase activity)	GO:0003824	WP_029597057.1(NAD(P)-dependent oxidoreductase [Fusobacterium nucleatum])	ref_gene
C7Y58_RS01760	0.38576090457841594	-1.37422	2.44044907153e-15	3.22841105934e-14	yes	down	NA	NZ_CP028101.1	338618	337500	COG1454(C:Energy production and conversion)	COG1454(Alcohol dehydrogenase, class IV)	METABOLISM	NA	NA	NA	NA	NA	NA	PF00465.23(Fe-ADH:Iron-containing alcohol dehydrogenase); PF13685.10(Fe-ADH_2:Iron-containing alcohol dehydrogenase)	GO:0046872(molecular_function:metal ion binding); GO:0004022(molecular_function:alcohol dehydrogenase (NAD) activity); GO:0016491(molecular_function:oxidoreductase activity)	GO:0003824;GO:0005488	WP_011016135.1(1-propanol dehydrogenase PduQ [Fusobacterium nucleatum])	ref_gene
C7Y58_RS01405	0.3384424522663453	-1.56302	2.53832247524e-15	3.33608096746e-14	yes	down	NA	NZ_CP028101.1	264579	264310	COG1925(T:Signal transduction mechanisms); COG1925(G:Carbohydrate transport and metabolism)	COG1925(HPr or related phosphotransfer protein); COG1925(HPr or related phosphotransfer protein)	CELLULAR PROCESSES AND SIGNALING;METABOLISM	K02784	ptsH	phosphocarrier protein HPr	map02060(Phosphotransferase system (PTS))	Environmental Information Processing	Membrane transport	PF00381.23(PTS-HPr:PTS HPr component phosphorylation site)	GO:0009401(biological_process:phosphoenolpyruvate-dependent sugar phosphotransferase system); GO:0005737(cellular_component:cytoplasm)	GO:0009987;GO:0051179;GO:0110165	WP_005904300.1(HPr family phosphocarrier protein [Fusobacterium nucleatum])	ref_gene
C7Y58_RS09515	0.07774190661955109	-3.68516	3.08759342028e-15	4.03179940815e-14	yes	down	NA	NZ_CP028101.1	1964138	1963209	COG0451(M:Cell wall/membrane/envelope biogenesis)	COG0451(Nucleoside-diphosphate-sugar epimerase)	CELLULAR PROCESSES AND SIGNALING	K01710	rfbB	dTDP-glucose 4,6-dehydratase [EC:4.2.1.46]	map01250(Biosynthesis of nucleotide sugars); map00521(Streptomycin biosynthesis); map00523(Polyketide sugar unit biosynthesis); map00525(Acarbose and validamycin biosynthesis); map00541(O-Antigen nucleotide sugar biosynthesis); map01055(Biosynthesis of vancomycin group antibiotics)	Metabolism;Metabolism;Metabolism;Metabolism;Metabolism;Metabolism	Global and overview maps;Biosynthesis of other secondary metabolites;Metabolism of terpenoids and polyketides;Biosynthesis of other secondary metabolites;Glycan biosynthesis and metabolism;Metabolism of terpenoids and polyketides	PF01370.25(Epimerase:NAD dependent epimerase/dehydratase family); PF04321.21(RmlD_sub_bind:RmlD substrate binding domain); PF13460.10(NAD_binding_10:NAD(P)H-binding); PF01073.23(3Beta_HSD:3-beta hydroxysteroid dehydrogenase/isomerase family); PF16363.9(GDP_Man_Dehyd:GDP-mannose 4,6 dehydratase)	GO:0008460(molecular_function:dTDP-glucose 4,6-dehydratase activity)	GO:0003824	WP_011017051.1(SDR family oxidoreductase [Fusobacterium nucleatum])	ref_gene
C7Y58_RS09315	0.37599369173031727	-1.41122	3.56573808848e-15	4.62631659684e-14	yes	down	NA	NZ_CP028101.1	1922647	1923240	COG1573(L:Replication, recombination and repair)	COG1573(Uracil-DNA glycosylase)	INFORMATION STORAGE AND PROCESSING	NA	NA	NA	NA	NA	NA	PF03167.23(UDG:Uracil DNA glycosylase superfamily)	GO:0016798(molecular_function:hydrolase activity, acting on glycosyl bonds); GO:0008152(biological_process:metabolic process)	GO:0003824;GO:0008152	WP_011017022.1(uracil-DNA glycosylase family protein [Fusobacterium nucleatum])	ref_gene
C7Y58_RS02035	0.08002247706985204	-3.64345	3.6436193826e-15	4.69725199387e-14	yes	down	NA	NZ_CP028101.1	388077	388379	NA	NA	NA	NA	NA	NA	NA	NA	NA	NA	NA	NA	WP_011016096.1(hypothetical protein [Fusobacterium nucleatum])	ref_gene
C7Y58_RS05715	0.38198307922974917	-1.38842	4.21191703994e-15	5.39551904357e-14	yes	down	NA	NZ_CP028101.1	1193894	1192413	COG3666(X:Mobilome: prophages, transposons)	COG3666(Transposase, IS1182 family)	CELLULAR PROCESSES AND SIGNALING	K07487	NA	transposase	NA	NA	NA	PF13751.10(DDE_Tnp_1_6:Transposase DDE domain); PF01609.25(DDE_Tnp_1:Transposase DDE domain); PF05598.15(DUF772:Transposase domain (DUF772))	GO:0004803(molecular_function:transposase activity); GO:0006313(biological_process:transposition, DNA-mediated); GO:0003677(molecular_function:DNA binding)	GO:0005488;GO:0009987;GO:0003824;GO:0008152	WP_011016343.1(IS1182-like element ISFnu1 family transposase [Fusobacterium nucleatum])	ref_gene
C7Y58_RS03765	0.3280674686991194	-1.60794	4.8757174646e-15	6.16778259272e-14	yes	down	NA	NZ_CP028101.1	761308	769245	COG3210(U:Intracellular trafficking, secretion, and vesicular transport)	COG3210(Large exoprotein involved in heme utilization or adhesion)	CELLULAR PROCESSES AND SIGNALING	NA	NA	NA	NA	NA	NA	PF05860.17(TPS:TPS secretion domain); PF13332.10(Fil_haemagg_2:Hemagglutinin repeat); PF05594.18(Fil_haemagg:Haemagglutinin repeat); PF17773.5(UPF0176_N:UPF0176 acylphosphatase like domain)	GO:0003824(molecular_function:catalytic activity)	GO:0003824	WP_261790643.1(hemagglutinin repeat-containing protein [Fusobacterium nucleatum])	ref_gene
C7Y58_RS05640	0.1490359032526121	-2.74627	4.93995828519e-15	6.21023327282e-14	yes	down	NA	NZ_CP028101.1	1170968	1171408	NA	NA	NA	NA	NA	NA	NA	NA	NA	NA	GO:0016020(cellular_component:membrane)	GO:0110165	WP_023041034.1(hypothetical protein [Fusobacterium nucleatum])	ref_gene
C7Y58_RS04500	0.36451750784559345	-1.45594	9.03192300476e-15	1.12843284948e-13	yes	down	hpt	NZ_CP028101.1	915851	915324	COG0634(F:Nucleotide transport and metabolism)	COG0634(Hypoxanthine-guanine phosphoribosyltransferase)	METABOLISM	K00760	hprT	hypoxanthine phosphoribosyltransferase [EC:2.4.2.8]	map01232(Nucleotide metabolism); map00983(Drug metabolism - other enzymes); map00230(Purine metabolism)	Metabolism;Metabolism;Metabolism	Global and overview maps;Xenobiotics biodegradation and metabolism;Nucleotide metabolism	PF00156.31(Pribosyltran:Phosphoribosyl transferase domain)	GO:0005737(cellular_component:cytoplasm); GO:0004422(molecular_function:hypoxanthine phosphoribosyltransferase activity); GO:0000166(molecular_function:nucleotide binding); GO:0052657(molecular_function:guanine phosphoribosyltransferase activity); GO:0032264(biological_process:IMP salvage); GO:0006166(biological_process:purine ribonucleoside salvage); GO:0046872(molecular_function:metal ion bindi…	GO:0005488;GO:0110165;GO:0003824;GO:0008152;GO:0009987	WP_011016283.1(hypoxanthine phosphoribosyltransferase [Fusobacterium nucleatum])	ref_gene
C7Y58_RS09990	0.21296885811019714	-2.23129	1.17200669833e-14	1.45530156897e-13	yes	down	NA	NZ_CP028101.1	2059043	2058744	NA	NA	NA	NA	NA	NA	NA	NA	NA	NA	NA	NA	WP_005903279.1(hypothetical protein [Fusobacterium nucleatum])	ref_gene
C7Y58_RS05430	0.3636923485824462	-1.45921	1.86001972023e-14	2.26787946611e-13	yes	down	NA	NZ_CP028101.1	1122318	1123856	COG2978(H:Coenzyme transport and metabolism)	COG2978(p-Aminobenzoyl-glutamate transporter AbgT)	METABOLISM	K12942	abgT	aminobenzoyl-glutamate transport protein	NA	NA	NA	PF03806.17(ABG_transport:AbgT putative transporter family); PF03553.18(Na_H_antiporter:Na+/H+ antiporter family); PF03606.19(DcuC:C4-dicarboxylate anaerobic carrier); PF02667.18(SCFA_trans:Short chain fatty acid transporter)	GO:0016020(cellular_component:membrane); GO:1902604(biological_process:p-aminobenzoyl-glutamate transmembrane transport); GO:0015558(molecular_function:p-aminobenzoyl-glutamate uptake transmembrane transporter activity)	GO:0005215;GO:0110165;GO:0009987;GO:0051179	WP_005903217.1(AbgT family transporter [Fusobacterium nucleatum])	ref_gene
C7Y58_RS06200	0.03926948616008529	-4.67045	2.0414734e-14	2.47421686324e-13	yes	down	NA	NZ_CP028101.1	1295771	1294713	COG0449(M:Cell wall/membrane/envelope biogenesis)	COG0449(Glucosamine 6-phosphate synthetase, contains amidotransferase and phosphosugar isomerase domains)	CELLULAR PROCESSES AND SIGNALING	K19504	gfrE	glucoselysine-6-phosphate deglycase	NA	NA	NA	PF01380.26(SIS:SIS domain)	GO:0097367(molecular_function:carbohydrate derivative binding); GO:0008483(molecular_function:transaminase activity); GO:1901135(biological_process:carbohydrate derivative metabolic process); GO:0004360(molecular_function:glutamine-fructose-6-phosphate transaminase (isomerizing) activity)	GO:0003824;GO:0005488;GO:0008152	WP_011016539.1(SIS domain-containing protein [Fusobacterium nucleatum])	ref_gene
C7Y58_RS08520	0.34486940942514305	-1.53588	2.72789252487e-14	3.24779674726e-13	yes	down	NA	NZ_CP028101.1	1749404	1751191	NA	NA	NA	NA	NA	NA	NA	NA	NA	NA	GO:0016020(cellular_component:membrane)	GO:0110165	WP_011016896.1(hypothetical protein [Fusobacterium nucleatum])	ref_gene
C7Y58_RS09500	0.1650375240500803	-2.59913	4.06809376699e-14	4.81510045871e-13	yes	down	NA	NZ_CP028101.1	1961700	1961146	NA	NA	NA	NA	NA	NA	NA	NA	NA	NA	NA	NA	WP_147373188.1(hypothetical protein [Fusobacterium nucleatum])	ref_gene
C7Y58_RS07925	0.2570423827976199	-1.95992	4.56780976053e-14	5.34407338457e-13	yes	down	NA	NZ_CP028101.1	1639661	1640029	NA	NA	NA	NA	NA	NA	NA	NA	NA	NA	NA	NA	WP_005901689.1(hypothetical protein [Fusobacterium nucleatum])	ref_gene
C7Y58_RS03780	0.38721699663274695	-1.36879	5.09992815313e-14	5.9323302195e-13	yes	down	NA	NZ_CP028101.1	770380	771702	COG2801(X:Mobilome: prophages, transposons)	COG2801(Transposase InsO and inactivated derivatives)	CELLULAR PROCESSES AND SIGNALING	K07497	NA	putative transposase	NA	NA	NA	PF13276.10(HTH_21:HTH-like domain); PF13333.10(rve_2:Integrase core domain); PF13683.10(rve_3:Integrase core domain)	GO:0015074(biological_process:DNA integration); GO:0003676(molecular_function:nucleic acid binding)	GO:0009987;GO:0005488;GO:0008152	QQB73898.1(IS3 family transposase [Fusobacterium canifelinum])	ref_gene
C7Y58_RS01765	0.4413733629227315	-1.17993	7.39129816906e-14	8.49999289442e-13	yes	down	NA	NZ_CP028101.1	339738	338638	COG0560(E:Amino acid transport and metabolism)	COG0560(Phosphoserine phosphatase)	METABOLISM	NA	NA	NA	NA	NA	NA	PF12710.11(HAD:haloacid dehalogenase-like hydrolase)	NA	NA	WP_011016134.1(haloacid dehalogenase-like hydrolase [Fusobacterium nucleatum])	ref_gene
C7Y58_RS01180	0.379107257160919	-1.39932	1.06197848804e-13	1.2075530673e-12	yes	down	NA	NZ_CP028101.1	236109	234340	COG1155(C:Energy production and conversion)	COG1155(Archaeal/vacuolar-type H+-ATPase catalytic subunit A/Vma1)	METABOLISM	K02117	ntpA	V/A-type H+/Na+-transporting ATPase subunit A [EC:7.1.2.2 7.2.2.1]	map00190(Oxidative phosphorylation)	Metabolism	Energy metabolism	PF00006.29(ATP-synt_ab:ATP synthase alpha/beta family, nucleotide-binding domain); PF16886.9(ATP-synt_ab_Xtn:ATPsynthase alpha/beta subunit N-term extension); PF02874.27(ATP-synt_ab_N:ATP synthase alpha/beta family, beta-barrel domain)	GO:0016887(molecular_function:ATPase activity); GO:0046933(molecular_function:proton-transporting ATP synthase activity, rotational mechanism); GO:0045259(cellular_component:proton-transporting ATP synthase complex); GO:0046961(molecular_function:proton-transporting ATPase activity, rotational mechanism); GO:0042777(biological_process:plasma membrane ATP synthesis coupled proton transport); GO:00…	GO:0140657;GO:0005488;GO:0003824;GO:0008152;GO:0005215;GO:0009987;GO:0032991	WP_029597459.1(V-type ATP synthase subunit A [Fusobacterium nucleatum])	ref_gene
C7Y58_RS02585	0.3268377066504053	-1.61335	1.08593971253e-13	1.22790054646e-12	yes	down	NA	NZ_CP028101.1	493722	500867	COG3210(U:Intracellular trafficking, secretion, and vesicular transport)	COG3210(Large exoprotein involved in heme utilization or adhesion)	CELLULAR PROCESSES AND SIGNALING	NA	NA	NA	NA	NA	NA	PF03797.23(Autotransporter:Autotransporter beta-domain)	NA	NA	WP_106991724.1(autotransporter-associated N-terminal domain-containing protein [Fusobacterium nucleatum])	ref_gene
C7Y58_RS09330	0.2359891058354358	-2.08321	2.96394545737e-13	3.26034000311e-12	yes	down	NA	NZ_CP028101.1	1925607	1927166	COG1807(M:Cell wall/membrane/envelope biogenesis)	COG1807(PMT family glycosyltransferase ArnT/Agl22, involved in glycosylation of proteins and lipid IVA)	CELLULAR PROCESSES AND SIGNALING	NA	NA	NA	NA	NA	NA	PF13231.10(PMT_2:Dolichyl-phosphate-mannose-protein mannosyltransferase); PF02366.22(PMT:Dolichyl-phosphate-mannose-protein mannosyltransferase)	GO:0016757(molecular_function:transferase activity, transferring glycosyl groups); GO:0005886(cellular_component:plasma membrane)	GO:0003824;GO:0110165	WP_011017024.1(glycosyltransferase family 39 protein [Fusobacterium nucleatum])	ref_gene
C7Y58_RS06670	0.3405649806395818	-1.554	6.47212189606e-13	6.89451300928e-12	yes	down	NA	NZ_CP028101.1	1389093	1390949	NA	NA	NA	NA	NA	NA	NA	NA	NA	NA	GO:0016020(cellular_component:membrane)	GO:0110165	WP_011016608.1(hypothetical protein [Fusobacterium nucleatum])	ref_gene
C7Y58_RS05360	0.352980621469956	-1.50234	1.1987169732e-12	1.26364747592e-11	yes	down	NA	NZ_CP028101.1	1109434	1110840	COG1306(R:General function prediction only)	COG1306(Predicted glycosyl hydrolase, alpha amylase family)	POORLY CHARACTERIZED	NA	NA	NA	NA	NA	NA	PF13200.10(DUF4015:Putative glycosyl hydrolase domain)	NA	NA	WP_106991745.1(putative glycoside hydrolase [Fusobacterium nucleatum])	ref_gene
C7Y58_RS00185	0.36421585995198813	-1.45713	1.30999703486e-12	1.37379999925e-11	yes	down	NA	NZ_CP028101.1	45409	45026	COG1380(R:General function prediction only)	COG1380(Putative effector of murein hydrolase LrgA, UPF0299 family)	POORLY CHARACTERIZED	NA	NA	NA	NA	NA	NA	PF03788.18(LrgA:LrgA family)	GO:0016787(molecular_function:hydrolase activity); GO:0016020(cellular_component:membrane)	GO:0003824;GO:0110165	WP_011015657.1(CidA/LrgA family protein [Fusobacterium nucleatum])	ref_gene
C7Y58_RS03115	0.38488601822615803	-1.3775	1.86140537252e-12	1.93204331999e-11	yes	down	NA	NZ_CP028101.1	611656	613044	COG0006(E:Amino acid transport and metabolism)	COG0006(Xaa-Pro aminopeptidase)	METABOLISM	K01271	pepQ	Xaa-Pro dipeptidase [EC:3.4.13.9]	NA	NA	NA	PF00557.28(Peptidase_M24:Metallopeptidase family M24); PF05195.20(AMP_N:Aminopeptidase P, N-terminal domain)	GO:0030145(molecular_function:manganese ion binding); GO:0070006(molecular_function:metalloaminopeptidase activity)	GO:0003824;GO:0005488	WP_011015939.1(aminopeptidase P family protein [Fusobacterium nucleatum])	ref_gene
C7Y58_RS07010	0.3659916055211263	-1.45012	1.91302393881e-12	1.97549002661e-11	yes	down	gltS	NZ_CP028101.1	1458078	1459277	COG0786(E:Amino acid transport and metabolism)	COG0786(Na+/glutamate symporter)	METABOLISM	K03312	gltS	glutamate:Na+ symporter, ESS family	NA	NA	NA	PF03616.18(Glt_symporter:Sodium/glutamate symporter)	GO:0015501(molecular_function:glutamate:sodium symporter activity); GO:0015813(biological_process:L-glutamate transport); GO:0005886(cellular_component:plasma membrane)	GO:0005215;GO:0051179;GO:0110165;GO:0009987	WP_005903453.1(sodium/glutamate symporter [Fusobacterium nucleatum])	ref_gene
C7Y58_RS01200	0.40959089050855874	-1.28774	2.1142305665e-12	2.17218409471e-11	yes	down	NA	NZ_CP028101.1	238488	238006	COG0636(C:Energy production and conversion)	COG0636(FoF1-type ATP synthase, membrane subunit c/Archaeal/vacuolar-type H+-ATPase, subunit K)	METABOLISM	K02124	ntpK	V/A-type H+/Na+-transporting ATPase subunit K	map00190(Oxidative phosphorylation)	Metabolism	Energy metabolism	PF00137.25(ATP-synt_C:ATP synthase subunit C)	GO:0016787(molecular_function:hydrolase activity); GO:0046961(molecular_function:proton-transporting ATPase activity, rotational mechanism); GO:0033179(cellular_component:proton-transporting V-type ATPase, V0 domain)	GO:0140657;GO:0005215;GO:0003824;GO:0032991	WP_005904262.1(MULTISPECIES: V-type ATP synthase subunit K [Fusobacterium])	ref_gene
C7Y58_RS09275	0.40895784377753797	-1.28998	2.96979629893e-12	3.00543385452e-11	yes	down	NA	NZ_CP028101.1	1915551	1916873	COG0672(P:Inorganic ion transport and metabolism)	COG0672(High-affinity Fe2+/Pb2+ permease)	METABOLISM	K07243	efeU	high-affinity iron transporter	NA	NA	NA	PF03239.18(FTR1:Iron permease FTR1 family)	GO:0005381(molecular_function:iron ion transmembrane transporter activity); GO:0033573(cellular_component:high-affinity iron permease complex)	GO:0005215;GO:0032991	WP_029597559.1(FTR1 family protein [Fusobacterium nucleatum])	ref_gene
C7Y58_RS07715	0.36809288405165175	-1.44186	3.17237953636e-12	3.19447571224e-11	yes	down	pgsB	NZ_CP028101.1	1597761	1596613	COG0285(H:Coenzyme transport and metabolism)	COG0285(Folylpolyglutamate synthase/Dihydropteroate synthase)	METABOLISM	K01932	capB	gamma-polyglutamate synthase [EC:6.3.2.-]	NA	NA	NA	PF08245.16(Mur_ligase_M:Mur ligase middle domain)	GO:0016881(molecular_function:acid-amino acid ligase activity); GO:0045227(biological_process:capsule polysaccharide biosynthetic process); GO:0016020(cellular_component:membrane); GO:0005524(molecular_function:ATP binding)	GO:0005488;GO:0110165;GO:0009987;GO:0003824;GO:0008152	WP_005903746.1(poly-gamma-glutamate synthase PgsB [Fusobacterium nucleatum])	ref_gene
C7Y58_RS06680	0.35501913382498873	-1.49403	3.36526288011e-12	3.371926767e-11	yes	down	NA	NZ_CP028101.1	1392400	1391696	COG1179(J:Translation, ribosomal structure and biogenesis)	COG1179(tRNA A37 threonylcarbamoyladenosine dehydratase)	INFORMATION STORAGE AND PROCESSING	K22132	tcdA	tRNA threonylcarbamoyladenosine dehydratase	NA	NA	NA	PF00899.25(ThiF:ThiF family)	GO:0008641(molecular_function:small protein activating enzyme activity)	GO:0003824;GO:0140657	WP_011016610.1(ThiF family adenylyltransferase [Fusobacterium nucleatum])	ref_gene
C7Y58_RS08890	0.4072786477270849	-1.29591	3.63155875916e-12	3.62082508795e-11	yes	down	pta	NZ_CP028101.1	1842130	1841126	COG0280(C:Energy production and conversion)	COG0280(Phosphotransacetylase (includes Pta, EutD and phosphobutyryltransferase))	METABOLISM	K00625	pta	phosphate acetyltransferase [EC:2.3.1.8]	map00680(Methane metabolism); map00720(Carbon fixation pathways in prokaryotes); map00640(Propanoate metabolism); map00620(Pyruvate metabolism); map00430(Taurine and hypotaurine metabolism)	Metabolism;Metabolism;Metabolism;Metabolism;Metabolism	Energy metabolism;Energy metabolism;Carbohydrate metabolism;Carbohydrate metabolism;Metabolism of other amino acids	PF01515.23(PTA_PTB:Phosphate acetyl/butaryl transferase)	GO:0016407(molecular_function:acetyltransferase activity); GO:0008959(molecular_function:phosphate acetyltransferase activity)	GO:0003824	WP_147373173.1(phosphate acetyltransferase [Fusobacterium nucleatum])	ref_gene
C7Y58_RS01305	0.37033873121853095	-1.43308	4.12502940955e-12	4.09267623771e-11	yes	down	NA	NZ_CP028101.1	256093	255347	COG3022(L:Replication, recombination and repair)	COG3022(DNA-binding protein YaaA associated with the oxidative stress response)	INFORMATION STORAGE AND PROCESSING	K09861	NA	uncharacterized protein	NA	NA	NA	PF03883.18(H2O2_YaaD:Peroxide stress protein YaaA)	NA	NA	WP_011015818.1(YaaA family protein [Fusobacterium nucleatum])	ref_gene
C7Y58_RS04300	0.38593971460864107	-1.37355	5.48559730777e-12	5.36369514537e-11	yes	down	NA	NZ_CP028101.1	868434	870743	COG2217(P:Inorganic ion transport and metabolism)	COG2217(Cation-transporting P-type ATPase)	METABOLISM	K17686	copA	P-type Cu+ transporter [EC:7.2.2.8]	map04978(Mineral absorption); map04016(MAPK signaling pathway - plant); map01524(Platinum drug resistance)	Organismal Systems;Environmental Information Processing;Human Diseases	Digestive system;Signal transduction;Drug resistance: antineoplastic	PF00122.24(E1-E2_ATPase:E1-E2 ATPase); PF00702.30(Hydrolase:haloacid dehalogenase-like hydrolase); PF00403.30(HMA:Heavy-metal-associated domain); PF12710.11(HAD:haloacid dehalogenase-like hydrolase); PF08282.16(Hydrolase_3:haloacid dehalogenase-like hydrolase); PF13419.10(HAD_2:Haloacid dehalogenase-like hydrolase)	GO:0005886(cellular_component:plasma membrane); GO:0046872(molecular_function:metal ion binding); GO:0016887(molecular_function:ATPase activity); GO:0005524(molecular_function:ATP binding); GO:0019829(molecular_function:cation-transporting ATPase activity)	GO:0005488;GO:0140657;GO:0005215;GO:0003824;GO:0110165	WP_011016257.1(heavy metal translocating P-type ATPase [Fusobacterium nucleatum])	ref_gene
C7Y58_RS02065	0.42562914505784916	-1.23233	7.91989797249e-12	7.70666995015e-11	yes	down	NA	NZ_CP028101.1	396798	397787	COG4927(R:General function prediction only)	COG4927(Predicted choloylglycine hydrolase)	POORLY CHARACTERIZED	NA	NA	NA	NA	NA	NA	PF03417.20(AAT:Acyl-coenzyme A:6-aminopenicillanic acid acyl-transferase)	GO:0016787(molecular_function:hydrolase activity); GO:0016740(molecular_function:transferase activity)	GO:0003824	WP_011016090.1(C45 family autoproteolytic acyltransferase/hydolase [Fusobacterium nucleatum])	ref_gene
C7Y58_RS03810	0.43189927627170316	-1.21123	8.07538369899e-12	7.82037158218e-11	yes	down	plsX	NZ_CP028101.1	775604	776602	COG0416(I:Lipid transport and metabolism)	COG0416(Acyl-ACP:phosphate acyltransferase (fatty acid/phospholipid biosynthesis))	METABOLISM	K03621	plsX	phosphate acyltransferase [EC:2.3.1.274]	map00561(Glycerolipid metabolism)	Metabolism	Lipid metabolism	PF02504.19(FA_synthesis:Fatty acid synthesis protein)	GO:0006633(biological_process:fatty acid biosynthetic process); GO:0005737(cellular_component:cytoplasm); GO:0043811(molecular_function:phosphate:acyl-[acyl carrier protein] acyltransferase activity); GO:0008654(biological_process:phospholipid biosynthetic process)	GO:0110165;GO:0009987;GO:0003824;GO:0008152	WP_011016179.1(phosphate acyltransferase PlsX [Fusobacterium nucleatum])	ref_gene
C7Y58_RS04065	0.26088638012898263	-1.93851	8.7815433217e-12	8.42362259863e-11	yes	down	NA	NZ_CP028101.1	822806	823606	COG2226(H:Coenzyme transport and metabolism)	COG2226(Ubiquinone/menaquinone biosynthesis C-methylase UbiE/MenG)	METABOLISM	NA	NA	NA	NA	NA	NA	PF13649.10(Methyltransf_25:Methyltransferase domain); PF08241.16(Methyltransf_11:Methyltransferase domain); PF13847.10(Methyltransf_31:Methyltransferase domain); PF08242.16(Methyltransf_12:Methyltransferase domain); PF13489.10(Methyltransf_23:Methyltransferase domain); PF01209.22(Ubie_methyltran:ubiE/COQ5 methyltransferase family); PF05175.18(MTS:Methyltransferase small domain); PF00398.24(RrnaAD…	GO:0008757(molecular_function:S-adenosylmethionine-dependent methyltransferase activity); GO:0032259(biological_process:methylation)	GO:0003824;GO:0008152	WP_011016222.1(class I SAM-dependent methyltransferase [Fusobacterium nucleatum])	ref_gene
C7Y58_RS07205	0.36988875825020584	-1.43484	9.77269154446e-12	9.32781096402e-11	yes	down	NA	NZ_CP028101.1	1502419	1504038	NA	NA	NA	NA	NA	NA	NA	NA	NA	PF13174.10(TPR_6:Tetratricopeptide repeat)	NA	NA	WP_011016684.1(tetratricopeptide repeat protein [Fusobacterium nucleatum])	ref_gene
C7Y58_RS08790	0.42985792524047717	-1.21807	9.81632280304e-12	9.32781096402e-11	yes	down	NA	NZ_CP028101.1	1814181	1815371	COG0436(E:Amino acid transport and metabolism)	COG0436(Aspartate/methionine/tyrosine aminotransferase)	METABOLISM	K00812	aspB	aspartate aminotransferase [EC:2.6.1.1]	map00220(Arginine biosynthesis); map00270(Cysteine and methionine metabolism); map00330(Arginine and proline metabolism); map00950(Isoquinoline alkaloid biosynthesis); map00250(Alanine, aspartate and glutamate metabolism); map00360(Phenylalanine metabolism); map00350(Tyrosine metabolism); map00960(Tropane, piperidine and pyridine alkaloid biosynthesis); map00400(Phenylalanine, tyrosine and trypto…	Metabolism;Metabolism;Metabolism;Metabolism;Metabolism;Metabolism;Metabolism;Metabolism;Metabolism;Metabolism	Amino acid metabolism;Amino acid metabolism;Amino acid metabolism;Biosynthesis of other secondary metabolites;Amino acid metabolism;Amino acid metabolism;Amino acid metabolism;Biosynthesis of other secondary metabolites;Amino acid metabolism;Biosynthesis of other secondary metabolites	PF00155.25(Aminotran_1_2:Aminotransferase class I and II); PF01041.21(DegT_DnrJ_EryC1:DegT/DnrJ/EryC1/StrS aminotransferase family); PF12897.11(Asp_aminotransf:Aspartate amino-transferase); PF01053.24(Cys_Met_Meta_PP:Cys/Met metabolism PLP-dependent enzyme); PF01212.25(Beta_elim_lyase:Beta-eliminating lyase); PF00266.23(Aminotran_5:Aminotransferase class-V)	GO:0008483(molecular_function:transaminase activity); GO:0009058(biological_process:biosynthetic process); GO:0030170(molecular_function:pyridoxal phosphate binding)	GO:0003824;GO:0008152;GO:0005488	WP_011016944.1(pyridoxal phosphate-dependent aminotransferase [Fusobacterium nucleatum])	ref_gene
C7Y58_RS01170	0.33208176075509566	-1.59039	1.31195176411e-11	1.23506528864e-10	yes	down	NA	NZ_CP028101.1	232960	232325	COG1394(C:Energy production and conversion)	COG1394(Archaeal/vacuolar-type H+-ATPase subunit D/Vma8)	METABOLISM	K02120	ntpD	V/A-type H+/Na+-transporting ATPase subunit D	map00190(Oxidative phosphorylation)	Metabolism	Energy metabolism	PF01813.21(ATP-synt_D:ATP synthase subunit D)	GO:0042777(biological_process:plasma membrane ATP synthesis coupled proton transport); GO:0016787(molecular_function:hydrolase activity); GO:0046961(molecular_function:proton-transporting ATPase activity, rotational mechanism); GO:0005524(molecular_function:ATP binding); GO:0046933(molecular_function:proton-transporting ATP synthase activity, rotational mechanism)	GO:0140657;GO:0005488;GO:0008152;GO:0003824;GO:0005215;GO:0009987	WP_011015799.1(V-type ATP synthase subunit D [Fusobacterium nucleatum])	ref_gene
C7Y58_RS01175	0.40451056239559186	-1.30575	1.34964243945e-11	1.25883700343e-10	yes	down	NA	NZ_CP028101.1	234347	232971	COG1156(C:Energy production and conversion)	COG1156(Archaeal/vacuolar-type H+-ATPase subunit B/Vma2)	METABOLISM	K02118	ntpB	V/A-type H+/Na+-transporting ATPase subunit B	map00190(Oxidative phosphorylation)	Metabolism	Energy metabolism	PF00006.29(ATP-synt_ab:ATP synthase alpha/beta family, nucleotide-binding domain); PF02874.27(ATP-synt_ab_N:ATP synthase alpha/beta family, beta-barrel domain)	GO:0016787(molecular_function:hydrolase activity); GO:0046933(molecular_function:proton-transporting ATP synthase activity, rotational mechanism); GO:0045259(cellular_component:proton-transporting ATP synthase complex); GO:0005524(molecular_function:ATP binding); GO:0042777(biological_process:plasma membrane ATP synthesis coupled proton transport)	GO:0005488;GO:0008152;GO:0003824;GO:0005215;GO:0009987;GO:0032991	WP_011015800.1(V-type ATP synthase subunit B [Fusobacterium nucleatum])	ref_gene
C7Y58_RS02605	0.3796745239617869	-1.39716	1.41406195147e-11	1.30687734693e-10	yes	down	NA	NZ_CP028101.1	505599	505994	NA	NA	NA	NA	NA	NA	NA	NA	NA	PF09403.14(FadA:Adhesion protein FadA); PF17078.9(SHE3:SWI5-dependent HO expression protein 3)	NA	NA	WP_023040738.1(adhesion protein FadA [Fusobacterium nucleatum])	ref_gene
C7Y58_RS07375	0.32709513383271177	-1.61222	1.46336443668e-11	1.34629528174e-10	yes	down	NA	NZ_CP028101.1	1535566	1534733	COG0037(J:Translation, ribosomal structure and biogenesis)	COG0037(tRNA(Ile)-lysidine synthase TilS/MesJ)	INFORMATION STORAGE AND PROCESSING	NA	NA	NA	NA	NA	NA	PF01171.24(ATP_bind_3:PP-loop family)	GO:0006400(biological_process:tRNA modification); GO:0016740(molecular_function:transferase activity)	GO:0009987;GO:0003824;GO:0008152	WP_005903362.1(tRNA 2-thiocytidine(32) synthetase TtcA [Fusobacterium nucleatum])	ref_gene
C7Y58_RS09495	0.12011146660789676	-3.05755	1.48226215547e-11	1.35751067994e-10	yes	down	NA	NZ_CP028101.1	1961124	1960672	COG2153(R:General function prediction only)	COG2153(Predicted N-acyltransferase, GNAT family)	POORLY CHARACTERIZED	NA	NA	NA	NA	NA	NA	PF13673.11(Acetyltransf_10:Acetyltransferase (GNAT) domain); PF13508.11(Acetyltransf_7:Acetyltransferase (GNAT) domain); PF00583.29(Acetyltransf_1:Acetyltransferase (GNAT) family)	GO:0016747(molecular_function:transferase activity, transferring acyl groups other than amino-acyl groups)	GO:0003824	WP_106991761.1(GNAT family N-acetyltransferase [Fusobacterium nucleatum])	ref_gene
C7Y58_RS04295	0.28317879865522994	-1.82021	1.69614242138e-11	1.53945841295e-10	yes	down	NA	NZ_CP028101.1	868231	868428	COG2608(P:Inorganic ion transport and metabolism)	COG2608(Copper chaperone CopZ)	METABOLISM	K07213	copZ	copper chaperone	map04978(Mineral absorption)	Organismal Systems	Digestive system	PF00403.30(HMA:Heavy-metal-associated domain)	GO:0005507(molecular_function:copper ion binding); GO:0006825(biological_process:copper ion transport)	GO:0005488;GO:0051179	WP_005902159.1(heavy-metal-associated domain-containing protein [Fusobacterium nucleatum])	ref_gene
C7Y58_RS03105	0.3813923071915415	-1.39065	1.96132635305e-11	1.76432201714e-10	yes	down	NA	NZ_CP028101.1	607651	608178	COG2110(J:Translation, ribosomal structure and biogenesis)	COG2110(O-acetyl-ADP-ribose deacetylase (regulator of RNase III), contains Macro domain)	INFORMATION STORAGE AND PROCESSING	NA	NA	NA	NA	NA	NA	PF01661.25(Macro:Macro domain)	GO:0003968(molecular_function:RNA-directed RNA polymerase activity)	GO:0003824	WP_005901748.1(macro domain-containing protein [Fusobacterium nucleatum])	ref_gene
C7Y58_RS05655	0.4668655266726394	-1.09892	2.06503335801e-11	1.84124560203e-10	yes	down	NA	NZ_CP028101.1	1177021	1175612	COG1538(M:Cell wall/membrane/envelope biogenesis)	COG1538(Outer membrane protein TolC)	CELLULAR PROCESSES AND SIGNALING	NA	NA	NA	NA	NA	NA	PF02321.22(OEP:Outer membrane efflux protein)	GO:0015562(molecular_function:efflux transmembrane transporter activity)	GO:0005215	WP_147373112.1(TolC family protein [Fusobacterium nucleatum])	ref_gene
C7Y58_RS07065	0.20847733493798762	-2.26204	2.93074310328e-11	2.56788919526e-10	yes	down	NA	NZ_CP028101.1	1472125	1471469	COG0785(C:Energy production and conversion); COG0785(O:Posttranslational modification, protein turnover, chaperones)	COG0785(Cytochrome c biogenesis protein CcdA); COG0785(Cytochrome c biogenesis protein CcdA)	METABOLISM;CELLULAR PROCESSES AND SIGNALING	K06196	ccdA	cytochrome c-type biogenesis protein	NA	NA	NA	PF02683.19(DsbD:Cytochrome C biogenesis protein transmembrane region); PF13386.10(DsbD_2:Cytochrome C biogenesis protein transmembrane region); PF11139.12(SfLAP:Sap, sulfolipid-1-addressing protein)	GO:0016020(cellular_component:membrane); GO:0017004(biological_process:cytochrome complex assembly)	GO:0009987;GO:0110165	WP_011016660.1(cytochrome c biogenesis CcdA family protein [Fusobacterium nucleatum])	ref_gene
C7Y58_RS04170	0.4399659708527499	-1.18454	3.32091272428e-11	2.89721006636e-10	yes	down	NA	NZ_CP028101.1	841794	842663	COG2071(E:Amino acid transport and metabolism)	COG2071(Gamma-glutamyl-gamma-aminobutyrate hydrolase PuuD (putrescine degradation), contains GATase1-like domain)	METABOLISM	K07010	NA	putative glutamine amidotransferase	NA	NA	NA	PF07722.17(Peptidase_C26:Peptidase C26); PF00117.32(GATase:Glutamine amidotransferase class-I)	GO:0016811(molecular_function:hydrolase activity, acting on carbon-nitrogen (but not peptide) bonds, in linear amides); GO:0006541(biological_process:glutamine metabolic process); GO:0033969(molecular_function:gamma-glutamyl-gamma-aminobutyrate hydrolase activity); GO:0004049(molecular_function:anthranilate synthase activity)	GO:0009987;GO:0003824;GO:0008152	WP_005902127.1(gamma-glutamyl-gamma-aminobutyrate hydrolase family protein [Fusobacterium nucleatum])	ref_gene
C7Y58_RS02935	0.45781331523956825	-1.12717	4.49876201828e-11	3.90793747854e-10	yes	down	creD	NZ_CP028101.1	577887	579305	COG4452(V:Defense mechanisms)	COG4452(Inner membrane protein CreD involved in colicin E2 resistance)	CELLULAR PROCESSES AND SIGNALING	K06143	creD	inner membrane protein	NA	NA	NA	PF06123.16(CreD:Inner membrane protein CreD)	GO:0016020(cellular_component:membrane); GO:0005886(cellular_component:plasma membrane)	GO:0110165	WP_005903305.1(cell envelope integrity protein CreD [Fusobacterium nucleatum])	ref_gene
C7Y58_RS04355	0.4467768651600471	-1.16237	5.66309769986e-11	4.85682616293e-10	yes	down	NA	NZ_CP028101.1	886095	884251	COG2217(P:Inorganic ion transport and metabolism)	COG2217(Cation-transporting P-type ATPase)	METABOLISM	K01534	zntA	Zn2+/Cd2+-exporting ATPase [EC:7.2.2.12 7.2.2.21]	NA	NA	NA	PF00122.24(E1-E2_ATPase:E1-E2 ATPase); PF00702.30(Hydrolase:haloacid dehalogenase-like hydrolase)	GO:0005886(cellular_component:plasma membrane); GO:0046872(molecular_function:metal ion binding); GO:0016887(molecular_function:ATPase activity); GO:0005524(molecular_function:ATP binding); GO:0019829(molecular_function:cation-transporting ATPase activity)	GO:0005488;GO:0140657;GO:0005215;GO:0003824;GO:0110165	ERT43412.1(cadmium-translocating P-type ATPase [Fusobacterium nucleatum CTI-2])	ref_gene
C7Y58_RS00195	0.42467364346372716	-1.23557	5.81651545954e-11	4.96735328696e-10	yes	down	NA	NZ_CP028101.1	47202	46423	COG2086(C:Energy production and conversion)	COG2086(Electron transfer flavoprotein, alpha and beta subunits)	METABOLISM	NA	NA	NA	NA	NA	NA	PF01012.25(ETF:Electron transfer flavoprotein domain)	GO:0009055(molecular_function:electron carrier activity)	GO:0003824	WP_011015659.1(electron transfer flavoprotein subunit beta/FixA family protein [Fusobacterium nucleatum])	ref_gene
C7Y58_RS03595	0.3747583739803643	-1.41597	7.67833264896e-11	6.4705358871e-10	yes	down	NA	NZ_CP028101.1	728597	727323	COG1541(H:Coenzyme transport and metabolism)	COG1541(Phenylacetate-coenzyme A ligase PaaK, adenylate-forming domain family)	METABOLISM	NA	NA	NA	NA	NA	NA	NA	NA	NA	WP_011015873.1(coenzyme F390 synthetase [Fusobacterium nucleatum])	ref_gene
C7Y58_RS02450	0.3418795780000991	-1.54844	7.77167409893e-11	6.49994561001e-10	yes	down	NA	NZ_CP028101.1	469533	470018	COG3212(O:Posttranslational modification, protein turnover, chaperones)	COG3212(PepSY domain containing protein, regulator of zincin peptidase activity)	CELLULAR PROCESSES AND SIGNALING	NA	NA	NA	NA	NA	NA	PF03413.23(PepSY:Peptidase propeptide and YPEB domain)	NA	NA	WP_005903104.1(PepSY domain-containing protein [Fusobacterium nucleatum])	ref_gene
C7Y58_RS02850	0.06726002988908497	-3.89411	8.74632509711e-11	7.25514835925e-10	yes	down	NA	NZ_CP028101.1	562225	561431	COG1122(P:Inorganic ion transport and metabolism); COG1122(R:General function prediction only)	COG1122(Energy-coupling factor transporter ATP-binding protein EcfA2); COG1122(Energy-coupling factor transporter ATP-binding protein EcfA2)	METABOLISM;POORLY CHARACTERIZED	K16786	ecfA1	energy-coupling factor transport system ATP-binding protein [EC:7.-.-.-]	map02010(ABC transporters)	Environmental Information Processing	Membrane transport	PF00005.31(ABC_tran:ABC transporter); PF02463.23(SMC_N:RecF/RecN/SMC N terminal domain); PF13304.10(AAA_21:AAA domain, putative AbiEii toxin, Type IV TA system); PF20720.1(nSTAND3:Novel STAND NTPase 3); PF13555.10(AAA_29:P-loop containing region of AAA domain); PF13173.10(AAA_14:AAA domain)	GO:0016020(cellular_component:membrane); GO:0016887(molecular_function:ATPase activity); GO:0005524(molecular_function:ATP binding); GO:0055085(biological_process:transmembrane transport)	GO:0005488;GO:0051179;GO:0009987;GO:0003824;GO:0110165	WP_011015975.1(ATP-binding cassette domain-containing protein [Fusobacterium nucleatum])	ref_gene
C7Y58_RS03160	0.3939797542475866	-1.34381	9.72024397187e-11	7.99746902401e-10	yes	down	NA	NZ_CP028101.1	625623	626993	COG0534(V:Defense mechanisms)	COG0534(Na+-driven multidrug efflux pump, DinF/NorM/MATE family)	CELLULAR PROCESSES AND SIGNALING	K03327	NA	MATE family, multidrug and toxin extrusion protein	NA	NA	NA	PF01554.22(MatE:MatE); PF14667.10(Polysacc_synt_C:Polysaccharide biosynthesis C-terminal domain); PF03023.18(MurJ:Lipid II flippase MurJ)	GO:0015297(molecular_function:antiporter activity); GO:0016020(cellular_component:membrane); GO:0042910(molecular_function:xenobiotic transporter activity)	GO:0005215;GO:0110165	WP_011015935.1(MATE family efflux transporter [Fusobacterium nucleatum])	ref_gene
C7Y58_RS01775	0.44798111153577524	-1.15849	1.11078820818e-10	9.10216734156e-10	yes	down	eutH	NZ_CP028101.1	341304	340222	COG3192(E:Amino acid transport and metabolism)	COG3192(Ethanolamine transporter EutH, required for ethanolamine utilization at low pH)	METABOLISM	K04023	eutH	ethanolamine transporter	NA	NA	NA	PF04346.16(EutH:Ethanolamine utilisation protein, EutH)	NA	NA	WP_011016133.1(ethanolamine utilization protein EutH [Fusobacterium nucleatum])	ref_gene
C7Y58_RS04060	0.3872436620493105	-1.36869	1.16663529524e-10	9.52124934505e-10	yes	down	NA	NZ_CP028101.1	822459	822809	COG1695(K:Transcription)	COG1695(DNA-binding transcriptional regulator, PadR family)	INFORMATION STORAGE AND PROCESSING	NA	NA	NA	NA	NA	NA	PF03551.18(PadR:Transcriptional regulator PadR-like family)	NA	NA	WP_005902671.1(PadR family transcriptional regulator [Fusobacterium nucleatum])	ref_gene
C7Y58_RS00835	0.1598599821922343	-2.64512	1.31689042162e-10	1.07043623026e-09	yes	down	NA	NZ_CP028101.1	162255	162590	COG3549(V:Defense mechanisms)	COG3549(Plasmid maintenance system killer protein)	CELLULAR PROCESSES AND SIGNALING	NA	NA	NA	NA	NA	NA	PF05015.17(HigB-like_toxin:RelE-like toxin of type II toxin-antitoxin system HigB)	NA	NA	WP_011015735.1(MULTISPECIES: toxin RelE [Fusobacterium])	ref_gene
C7Y58_RS09120	0.37706138965904096	-1.40713	1.67092123376e-10	1.34738827774e-09	yes	down	cysK	NZ_CP028101.1	1886856	1887776	COG0031(E:Amino acid transport and metabolism)	COG0031(Cysteine synthase)	METABOLISM	K01738	cysK	cysteine synthase [EC:2.5.1.47]	map00270(Cysteine and methionine metabolism); map00920(Sulfur metabolism)	Metabolism;Metabolism	Amino acid metabolism;Energy metabolism	PF00291.29(PALP:Pyridoxal-phosphate dependent enzyme)	GO:0005737(cellular_component:cytoplasm); GO:0006535(biological_process:cysteine biosynthetic process from serine); GO:0004124(molecular_function:cysteine synthase activity); GO:0080146(molecular_function:L-cysteine desulfhydrase activity)	GO:0110165;GO:0009987;GO:0003824;GO:0008152	WP_147373177.1(cysteine synthase A [Fusobacterium nucleatum])	ref_gene
C7Y58_RS00190	0.4254328461740119	-1.233	2.00838653263e-10	1.61308505636e-09	yes	down	NA	NZ_CP028101.1	46411	45440	COG2025(C:Energy production and conversion)	COG2025(Electron transfer flavoprotein, alpha subunit FixB)	METABOLISM	K03522	fixB	electron transfer flavoprotein alpha subunit	NA	NA	NA	PF01012.25(ETF:Electron transfer flavoprotein domain); PF00766.23(ETF_alpha:Electron transfer flavoprotein FAD-binding domain)	GO:0050660(molecular_function:flavin adenine dinucleotide binding); GO:0009055(molecular_function:electron carrier activity)	GO:0003824;GO:0005488	WP_011015658.1(electron transfer flavoprotein subunit alpha/FixB family protein [Fusobacterium nucleatum])	ref_gene
C7Y58_RS03620	0.3603062180463178	-1.4727	2.19411476637e-10	1.7552918131e-09	yes	down	NA	NZ_CP028101.1	732938	732165	COG0300(R:General function prediction only)	COG0300(Short-chain dehydrogenase)	POORLY CHARACTERIZED	K07124	NA	uncharacterized protein	NA	NA	NA	PF00106.29(adh_short:short chain dehydrogenase); PF13561.10(adh_short_C2:Enoyl-(Acyl carrier protein) reductase); PF01370.25(Epimerase:NAD dependent epimerase/dehydratase family); PF08659.14(KR:KR domain); PF02719.19(Polysacc_synt_2:Polysaccharide biosynthesis protein); PF04321.21(RmlD_sub_bind:RmlD substrate binding domain); PF13460.10(NAD_binding_10:NAD(P)H-binding); PF16363.9(GDP_Man_Dehyd:GDP…	GO:0016491(molecular_function:oxidoreductase activity)	GO:0003824	WP_005903010.1(SDR family oxidoreductase [Fusobacterium nucleatum])	ref_gene
C7Y58_RS06135	0.280957226900521	-1.83158	2.3032831661e-10	1.83537209771e-09	yes	down	NA	NZ_CP028101.1	1279032	1280747	COG1132(V:Defense mechanisms)	COG1132(ABC-type multidrug transport system, ATPase and permease component)	CELLULAR PROCESSES AND SIGNALING	K14698	irtA	ATP-binding cassette, subfamily B, bacterial IrtA/YbtP [EC:7.-.-.-]	map02010(ABC transporters)	Environmental Information Processing	Membrane transport	PF00005.31(ABC_tran:ABC transporter); PF00664.27(ABC_membrane:ABC transporter transmembrane region); PF02463.23(SMC_N:RecF/RecN/SMC N terminal domain); PF13304.10(AAA_21:AAA domain, putative AbiEii toxin, Type IV TA system)	GO:0042626(molecular_function:ATPase activity, coupled to transmembrane movement of substances); GO:0016020(cellular_component:membrane); GO:0140359(molecular_function:ABC-type transmembrane transporter activity); GO:0016887(molecular_function:ATPase activity); GO:0005524(molecular_function:ATP binding)	GO:0005488;GO:0140657;GO:0110165;GO:0005215;GO:0003824	WP_147373127.1(ABC transporter ATP-binding protein [Fusobacterium nucleatum])	ref_gene
C7Y58_RS09540	0.47476845390004424	-1.0747	2.44940230362e-10	1.94415304413e-09	yes	down	NA	NZ_CP028101.1	1968276	1967812	COG0629(L:Replication, recombination and repair)	COG0629(Single-stranded DNA-binding protein)	INFORMATION STORAGE AND PROCESSING	K03111	ssb	single-strand DNA-binding protein	map03430(Mismatch repair); map03440(Homologous recombination); map03030(DNA replication)	Genetic Information Processing;Genetic Information Processing;Genetic Information Processing	Replication and repair;Replication and repair;Replication and repair	PF00436.29(SSB:Single-strand binding protein family)	GO:0006260(biological_process:DNA replication); GO:0003697(molecular_function:single-stranded DNA binding)	GO:0005488;GO:0009987;GO:0008152	WP_005902513.1(single-stranded DNA-binding protein [Fusobacterium nucleatum])	ref_gene
C7Y58_RS08900	0.3713042529117615	-1.42933	2.69115235939e-10	2.12769233414e-09	yes	down	NA	NZ_CP028101.1	1843010	1843216	NA	NA	NA	NA	NA	NA	NA	NA	NA	NA	NA	NA	WP_011016961.1(hypothetical protein [Fusobacterium nucleatum])	ref_gene
C7Y58_RS02520	0.32725546753825696	-1.61151	3.5215299241e-10	2.75196006424e-09	yes	down	NA	NZ_CP028101.1	484203	484454	NA	NA	NA	NA	NA	NA	NA	NA	NA	NA	GO:0016020(cellular_component:membrane)	GO:0110165	WP_011016015.1(MULTISPECIES: hypothetical protein [Fusobacterium])	ref_gene
C7Y58_RS06955	0.4054444784278745	-1.30242	4.17824418952e-10	3.24014032168e-09	yes	down	NA	NZ_CP028101.1	1445785	1445027	COG2966(S:Function unknown)	COG2966(Uncharacterized membrane protein YjjP, DUF1212 family)	POORLY CHARACTERIZED	NA	NA	NA	NA	NA	NA	PF06738.16(ThrE:Putative threonine/serine exporter); PF12821.11(ThrE_2:Threonine/Serine exporter, ThrE)	GO:0022857(molecular_function:transmembrane transporter activity); GO:0016020(cellular_component:membrane)	GO:0005215;GO:0110165	WP_023041198.1(threonine/serine exporter ThrE family protein [Fusobacterium nucleatum])	ref_gene
C7Y58_RS03995	0.4300119420190414	-1.21755	5.49703588527e-10	4.23041849118e-09	yes	down	NA	NZ_CP028101.1	808600	807170	COG0579(G:Carbohydrate transport and metabolism)	COG0579(L-2-hydroxyglutarate oxidase LhgO)	METABOLISM	K00111	glpA	glycerol-3-phosphate dehydrogenase [EC:1.1.5.3]	map00564(Glycerophospholipid metabolism)	Metabolism	Lipid metabolism	PF01266.28(DAO:FAD dependent oxidoreductase); PF04324.19(Fer2_BFD:BFD-like [2Fe-2S] binding domain); PF07992.18(Pyr_redox_2:Pyridine nucleotide-disulphide oxidoreductase); PF13738.10(Pyr_redox_3:Pyridine nucleotide-disulphide oxidoreductase); PF13450.10(NAD_binding_8:NAD(P)-binding Rossmann-like domain)	GO:0052591(molecular_function:sn-glycerol-3-phosphate:ubiquinone-8 oxidoreductase activity); GO:0016491(molecular_function:oxidoreductase activity)	GO:0003824	AAL94389.1(Glycerol-3-phosphate dehydrogenase [Fusobacterium nucleatum subsp. nucleatum ATCC 25586])	ref_gene
C7Y58_RS03570	0.48216147090332245	-1.05241	5.66573177652e-10	4.34372769533e-09	yes	down	glmL	NZ_CP028101.1	723986	722598	NA	NA	NA	NA	NA	NA	NA	NA	NA	PF13941.10(MutL:MutL protein)	NA	NA	WP_011015877.1(methylaspartate mutase accessory protein GlmL [Fusobacterium nucleatum])	ref_gene
C7Y58_RS00205	0.43365897845554424	-1.20537	7.69263645685e-10	5.76662821802e-09	yes	down	NA	NZ_CP028101.1	49808	48381	COG0277(C:Energy production and conversion)	COG0277(FAD/FMN-containing lactate dehydrogenase/glycolate oxidase)	METABOLISM	K26113	lctD	lactate dehydrogenase (NAD+,ferredoxin) subunit LctD [EC:1.1.1.436]	map00620(Pyruvate metabolism)	Metabolism	Carbohydrate metabolism	PF02913.23(FAD-oxidase_C:FAD linked oxidases, C-terminal domain); PF01565.27(FAD_binding_4:FAD binding domain)	GO:0003973(molecular_function:(S)-2-hydroxy-acid oxidase activity); GO:0003824(molecular_function:catalytic activity); GO:0071949(molecular_function:FAD binding)	GO:0003824;GO:0005488	WP_005903800.1(FAD-binding oxidoreductase [Fusobacterium nucleatum])	ref_gene
C7Y58_RS01770	0.4848271598877465	-1.04446	1.15040448901e-09	8.4669770391e-09	yes	down	NA	NZ_CP028101.1	340211	339762	COG4766(E:Amino acid transport and metabolism)	COG4766(Ethanolamine utilization protein EutQ, cupin superfamily (function unknown))	METABOLISM	K04030	eutQ	ethanolamine utilization protein EutQ	NA	NA	NA	PF06249.16(EutQ:Ethanolamine utilisation protein EutQ); PF05899.16(Cupin_3:EutQ-like cupin domain); PF07883.15(Cupin_2:Cupin domain)	NA	NA	WP_005904018.1(cupin domain-containing protein [Fusobacterium nucleatum])	ref_gene
C7Y58_RS02115	0.4855669940975573	-1.04226	1.2733878636e-09	9.3381776664e-09	yes	down	yfcC	NZ_CP028101.1	405325	403826	COG1288(R:General function prediction only)	COG1288(Predicted membrane transporter YfcC, affects glyoxylate shunt)	POORLY CHARACTERIZED	NA	NA	NA	NA	NA	NA	PF03606.19(DcuC:C4-dicarboxylate anaerobic carrier); PF02667.18(SCFA_trans:Short chain fatty acid transporter); PF03806.17(ABG_transport:AbgT putative transporter family)	GO:0005886(cellular_component:plasma membrane)	GO:0110165	WP_011016083.1(putative basic amino acid antiporter YfcC [Fusobacterium nucleatum])	ref_gene
C7Y58_RS03650	0.43950485400778383	-1.18605	1.54270388532e-09	1.11915149243e-08	yes	down	NA	NZ_CP028101.1	739009	738278	COG0580(G:Carbohydrate transport and metabolism)	COG0580(Glycerol uptake facilitator or related aquaporin (Major Intrinsic protein Family))	METABOLISM	K02440	NA	glycerol uptake facilitator protein	NA	NA	NA	PF00230.24(MIP:Major intrinsic protein)	GO:0016020(cellular_component:membrane); GO:0015267(molecular_function:channel activity); GO:0015254(molecular_function:glycerol channel activity); GO:0005886(cellular_component:plasma membrane); GO:0015793(biological_process:glycerol transport)	GO:0051179;GO:0110165;GO:0009987;GO:0005215	WP_023040632.1(MIP/aquaporin family protein [Fusobacterium nucleatum])	ref_gene
C7Y58_RS02545	0.4511716347163313	-1.14825	1.72730218114e-09	1.24859271951e-08	yes	down	NA	NZ_CP028101.1	490260	489835	COG2856(O:Posttranslational modification, protein turnover, chaperones)	COG2856(Zn-dependent peptidase ImmA, M78 family)	CELLULAR PROCESSES AND SIGNALING	NA	NA	NA	NA	NA	NA	PF06114.17(Peptidase_M78:IrrE N-terminal-like domain)	NA	NA	WP_005901817.1(ImmA/IrrE family metallo-endopeptidase [Fusobacterium nucleatum])	ref_gene
C7Y58_RS06080	0.3626784434045303	-1.46324	1.89821570046e-09	1.36725572161e-08	yes	down	NA	NZ_CP028101.1	1265959	1265015	COG0583(K:Transcription)	COG0583(DNA-binding transcriptional regulator, LysR family)	INFORMATION STORAGE AND PROCESSING	NA	NA	NA	NA	NA	NA	PF03466.24(LysR_substrate:LysR substrate binding domain); PF00126.31(HTH_1:Bacterial regulatory helix-turn-helix protein, lysR family)	GO:0003700(molecular_function:transcription factor activity, sequence-specific DNA binding); GO:0006351(biological_process:transcription, DNA-templated); GO:0003677(molecular_function:DNA binding)	GO:0005488;GO:0140110;GO:0009987;GO:0008152	WP_011016517.1(LysR family transcriptional regulator [Fusobacterium nucleatum])	ref_gene
C7Y58_RS06995	0.12800302268037483	-2.96575	1.97300846094e-09	1.41608834218e-08	yes	down	NA	NZ_CP028101.1	1453928	1452810	COG1940(G:Carbohydrate transport and metabolism); COG1940(K:Transcription)	COG1940(Sugar kinase of the NBD/HSP70 family, may contain an N-terminal HTH domain); COG1940(Sugar kinase of the NBD/HSP70 family, may contain an N-terminal HTH domain)	METABOLISM;INFORMATION STORAGE AND PROCESSING	NA	NA	NA	NA	NA	NA	PF00480.24(ROK:ROK family)	NA	NA	WP_029597117.1(ROK family protein [Fusobacterium nucleatum])	ref_gene
C7Y58_RS08525	0.3370018956043172	-1.56917	2.53139791298e-09	1.79773662311e-08	yes	down	relB	NZ_CP028101.1	1751529	1751756	COG4710(R:General function prediction only)	COG4710(Predicted DNA-binding protein with an HTH domain)	POORLY CHARACTERIZED	NA	NA	NA	NA	NA	NA	PF19807.3(DUF6290:Family of unknown function (DUF6290))	NA	NA	WP_011016897.1(MULTISPECIES: DUF6290 family protein [Fusobacterium])	ref_gene
C7Y58_RS01195	0.30278499945625253	-1.72363	3.24186242687e-09	2.27830887222e-08	yes	down	NA	NZ_CP028101.1	237990	237439	COG1390(C:Energy production and conversion)	COG1390(Archaeal/vacuolar-type H+-ATPase subunit E/Vma4)	METABOLISM	K02121	ntpE	V/A-type H+/Na+-transporting ATPase subunit E	map00190(Oxidative phosphorylation)	Metabolism	Energy metabolism	PF01991.22(vATP-synt_E:ATP synthase (E/31 kDa) subunit)	GO:0016787(molecular_function:hydrolase activity); GO:0046933(molecular_function:proton-transporting ATP synthase activity, rotational mechanism); GO:0033178(cellular_component:proton-transporting two-sector ATPase complex, catalytic domain); GO:0046961(molecular_function:proton-transporting ATPase activity, rotational mechanism); GO:0042777(biological_process:plasma membrane ATP synthesis couple…	GO:0140657;GO:0005488;GO:0003824;GO:0008152;GO:0005215;GO:0009987;GO:0032991	WP_011015805.1(V-type ATP synthase subunit E [Fusobacterium nucleatum])	ref_gene
C7Y58_RS01185	0.25553307490221805	-1.96842	3.26590425622e-09	2.28726305003e-08	yes	down	NA	NZ_CP028101.1	236435	236127	COG1436(C:Energy production and conversion)	COG1436(Archaeal/vacuolar-type H+-ATPase subunit F/Vma7)	METABOLISM	K02122	ntpF	V/A-type H+/Na+-transporting ATPase subunit F	map00190(Oxidative phosphorylation)	Metabolism	Energy metabolism	PF01990.21(ATP-synt_F:ATP synthase (F/14-kDa) subunit)	GO:0016787(molecular_function:hydrolase activity); GO:0042777(biological_process:plasma membrane ATP synthesis coupled proton transport); GO:0046961(molecular_function:proton-transporting ATPase activity, rotational mechanism); GO:0005524(molecular_function:ATP binding); GO:0046933(molecular_function:proton-transporting ATP synthase activity, rotational mechanism)	GO:0140657;GO:0005488;GO:0008152;GO:0003824;GO:0005215;GO:0009987	WP_005904259.1(V-type ATP synthase subunit F [Fusobacterium nucleatum])	ref_gene
C7Y58_RS06515	0.4328949707665198	-1.20791	3.29937083164e-09	2.30273329767e-08	yes	down	NA	NZ_CP028101.1	1353887	1353342	NA	NA	NA	NA	NA	NA	NA	NA	NA	NA	NA	NA	WP_011016582.1(YadA C-terminal domain-containing protein [Fusobacterium nucleatum])	ref_gene
C7Y58_RS06070	0.47789620727562704	-1.06523	3.9147126955e-09	2.7134857862e-08	yes	down	NA	NZ_CP028101.1	1264086	1263616	COG2849(V:Defense mechanisms)	COG2849(Antitoxin component YwqK of the YwqJK toxin-antitoxin module)	CELLULAR PROCESSES AND SIGNALING	NA	NA	NA	NA	NA	NA	PF07661.17(MORN_2:MORN repeat variant)	NA	NA	WP_094242846.1(toxin-antitoxin system YwqK family antitoxin [Fusobacterium sp. oral taxon 203])	ref_gene
C7Y58_RS10685	0.3003144990717484	-1.73545	4.64934634943e-09	3.21169863865e-08	yes	down	NA	NZ_CP028101.1	886344	886123	COG2608(P:Inorganic ion transport and metabolism)	COG2608(Copper chaperone CopZ)	METABOLISM	NA	NA	NA	NA	NA	NA	PF00403.30(HMA:Heavy-metal-associated domain)	GO:0016787(molecular_function:hydrolase activity); GO:0046872(molecular_function:metal ion binding)	GO:0003824;GO:0005488	WP_005903516.1(MULTISPECIES: heavy metal-associated domain-containing protein [Bacteria])	ref_gene
C7Y58_RS07020	0.2690708526123695	-1.89394	4.80303951359e-09	3.30658230459e-08	yes	down	NA	NZ_CP028101.1	1459966	1460562	COG0517(T:Signal transduction mechanisms)	COG0517(CBS domain)	CELLULAR PROCESSES AND SIGNALING	K23774	ccpN	DeoR family transcriptional regulator, catabolite repression regulator	NA	NA	NA	PF00571.32(CBS:CBS domain); PF08279.16(HTH_11:HTH domain); PF08220.16(HTH_DeoR:DeoR-like helix-turn-helix domain); PF01022.24(HTH_5:Bacterial regulatory protein, arsR family)	NA	NA	WP_011016652.1(helix-turn-helix transcriptional regulator [Fusobacterium nucleatum])	ref_gene
C7Y58_RS06100	0.43570467188271067	-1.19858	5.48665034579e-09	3.76440010165e-08	yes	down	yqeK	NZ_CP028101.1	1269128	1269709	COG1713(T:Signal transduction mechanisms); COG1713(R:General function prediction only)	COG1713(Diadenosine tetraphosphatase YqeK or a related HD superfamily phosphohydrolase); COG1713(Diadenosine tetraphosphatase YqeK or a related HD superfamily phosphohydrolase)	CELLULAR PROCESSES AND SIGNALING;POORLY CHARACTERIZED	NA	NA	NA	NA	NA	NA	PF01966.26(HD:HD domain)	GO:0016787(molecular_function:hydrolase activity)	GO:0003824	WP_011016520.1(bis(5'-nucleosyl)-tetraphosphatase (symmetrical) YqeK [Fusobacterium nucleatum])	ref_gene
C7Y58_RS10135	0.43276578311249186	-1.20834	5.78669207497e-09	3.95684620261e-08	yes	down	NA	NZ_CP028101.1	2103386	2104246	COG0384(R:General function prediction only)	COG0384(Predicted epimerase YddE/YHI9, PhzF superfamily)	POORLY CHARACTERIZED	NA	NA	NA	NA	NA	NA	PF02567.20(PhzC-PhzF:Phenazine biosynthesis-like protein); PF01678.23(DAP_epimerase:Diaminopimelate epimerase)	GO:0005737(cellular_component:cytoplasm); GO:0009058(biological_process:biosynthetic process); GO:0016853(molecular_function:isomerase activity)	GO:0003824;GO:0008152;GO:0110165	WP_147373203.1(PhzF family phenazine biosynthesis protein [Fusobacterium nucleatum])	ref_gene
C7Y58_RS06485	0.3586244271635302	-1.47945	6.26250237842e-09	4.23923237924e-08	yes	down	panF	NZ_CP028101.1	1349686	1348232	COG4145(H:Coenzyme transport and metabolism)	COG4145(Na+/panthothenate symporter)	METABOLISM	K14392	panF	sodium/pantothenate symporter	NA	NA	NA	PF00474.21(SSF:Sodium:solute symporter family)	GO:0016020(cellular_component:membrane); GO:0015233(molecular_function:pantothenate transmembrane transporter activity); GO:0015081(molecular_function:sodium ion transmembrane transporter activity); GO:0036376(biological_process:sodium ion export from cell)	GO:0051179;GO:0110165;GO:0005215;GO:0009987	WP_005902082.1(sodium/pantothenate symporter [Fusobacterium nucleatum])	ref_gene
C7Y58_RS03485	0.49960953109258105	-1.00113	7.04084574546e-09	4.71876549299e-08	yes	down	NA	NZ_CP028101.1	703988	704284	NA	NA	NA	NA	NA	NA	NA	NA	NA	NA	NA	NA	WP_005902962.1(hypothetical protein [Fusobacterium nucleatum])	ref_gene
C7Y58_RS05775	0.33927964993243587	-1.55945	7.8733695191e-09	5.24200654824e-08	yes	down	NA	NZ_CP028101.1	1202810	1203589	COG0463(M:Cell wall/membrane/envelope biogenesis)	COG0463(Glycosyltransferase involved in cell wall bisynthesis)	CELLULAR PROCESSES AND SIGNALING	NA	NA	NA	NA	NA	NA	PF00535.30(Glycos_transf_2:Glycosyl transferase family 2); PF13704.10(Glyco_tranf_2_4:Glycosyl transferase family 2); PF10111.13(Glyco_tranf_2_2:Glycosyltransferase like family 2)	GO:0016740(molecular_function:transferase activity); GO:0016757(molecular_function:transferase activity, transferring glycosyl groups)	GO:0003824	WP_029598331.1(glycosyltransferase family 2 protein [Fusobacterium nucleatum])	ref_gene
C7Y58_RS08945	0.42244870211106306	-1.24315	8.59596908527e-09	5.66717961843e-08	yes	down	NA	NZ_CP028101.1	1854621	1853722	COG4823(V:Defense mechanisms)	COG4823(Abortive infection bacteriophage resistance protein)	CELLULAR PROCESSES AND SIGNALING	NA	NA	NA	NA	NA	NA	PF07751.15(Abi_2:Abi-like protein)	NA	NA	WP_011016970.1(Abi family protein [Fusobacterium nucleatum])	ref_gene
C7Y58_RS05140	0.3324562232472186	-1.58876	1.05926488044e-08	6.85558862759e-08	yes	down	NA	NZ_CP028101.1	1054435	1056033	COG2189(L:Replication, recombination and repair)	COG2189(Adenine specific DNA methylase Mod)	INFORMATION STORAGE AND PROCESSING	K07316	mod	adenine-specific DNA-methyltransferase [EC:2.1.1.72]	NA	NA	NA	PF01555.22(N6_N4_Mtase:DNA methylase)	GO:0008757(molecular_function:S-adenosylmethionine-dependent methyltransferase activity); GO:0008170(molecular_function:N-methyltransferase activity); GO:0006306(biological_process:DNA methylation); GO:0003677(molecular_function:DNA binding)	GO:0005488;GO:0009987;GO:0003824;GO:0008152	WP_106991742.1(site-specific DNA-methyltransferase [Fusobacterium nucleatum])	ref_gene
C7Y58_RS02525	0.42652416903891816	-1.2293	1.06017749033e-08	6.85558862759e-08	yes	down	NA	NZ_CP028101.1	484599	486074	COG1492(H:Coenzyme transport and metabolism)	COG1492(Cobyric acid synthase)	METABOLISM	K02232	cobQ	adenosylcobyric acid synthase [EC:6.3.5.10]	map00860(Porphyrin metabolism)	Metabolism	Metabolism of cofactors and vitamins	PF07685.18(GATase_3:CobB/CobQ-like glutamine amidotransferase domain); PF01656.27(CbiA:CobQ/CobB/MinD/ParA nucleotide binding domain); PF13500.10(AAA_26:AAA domain); PF01965.28(DJ-1_PfpI:DJ-1/PfpI family)	GO:0009236(biological_process:cobalamin biosynthetic process); GO:0003824(molecular_function:catalytic activity); GO:0016874(molecular_function:ligase activity); GO:0006541(biological_process:glutamine metabolic process); GO:0015420(molecular_function:cobalamin-transporting ATPase activity)	GO:0005215;GO:0009987;GO:0003824;GO:0008152;GO:0140657	WP_011016014.1(cobyric acid synthase [Fusobacterium nucleatum])	ref_gene
C7Y58_RS00565	0.47896778861590183	-1.062	1.14002832411e-08	7.34846282799e-08	yes	down	NA	NZ_CP028101.1	119703	118912	COG1692(T:Signal transduction mechanisms)	COG1692(2',3'- and 3',5'-cNMP phosphodiesterase YmdB, calcineurin family)	CELLULAR PROCESSES AND SIGNALING	K09769	ymdB	2',3'-cyclic-nucleotide 2'-phosphodiesterase [EC:3.1.4.16]	map00240(Pyrimidine metabolism); map00230(Purine metabolism)	Metabolism;Metabolism	Nucleotide metabolism;Nucleotide metabolism	PF13277.10(YmdB:YmdB-like protein); PF00149.32(Metallophos:Calcineurin-like phosphoesterase)	GO:0046872(molecular_function:metal ion binding)	GO:0005488	WP_005904102.1(TIGR00282 family metallophosphoesterase [Fusobacterium nucleatum])	ref_gene
C7Y58_RS03275	0.30344042814415806	-1.72051	1.16393024473e-08	7.47871369947e-08	yes	down	NA	NZ_CP028101.1	653783	654175	NA	NA	NA	NA	NA	NA	NA	NA	NA	NA	NA	NA	WP_147373060.1(membrane lipoprotein lipid attachment site-containing protein [Fusobacterium nucleatum])	ref_gene
C7Y58_RS04070	0.24713758930036442	-2.01661	1.26697982357e-08	8.11508595857e-08	yes	down	NA	NZ_CP028101.1	823879	825885	COG3711(K:Transcription)	COG3711(Transcriptional antiterminator)	INFORMATION STORAGE AND PROCESSING	NA	NA	NA	NA	NA	NA	PF00874.24(PRD:PRD domain); PF08280.15(HTH_Mga:M protein trans-acting positive regulator (MGA) HTH domain); PF08279.16(HTH_11:HTH domain); PF05043.17(Mga:Mga helix-turn-helix domain); PF08220.16(HTH_DeoR:DeoR-like helix-turn-helix domain)	GO:0009401(biological_process:phosphoenolpyruvate-dependent sugar phosphotransferase system); GO:0006355(biological_process:regulation of transcription, DNA-templated); GO:0008982(molecular_function:protein-N(PI)-phosphohistidine-sugar phosphotransferase activity)	GO:0051179;GO:0005215;GO:0065007;GO:0009987;GO:0003824	WP_023040870.1(transcription antiterminator [Fusobacterium nucleatum])	ref_gene
C7Y58_RS00615	0.45537014418938637	-1.13489	1.28598300898e-08	8.21081895957e-08	yes	down	NA	NZ_CP028101.1	127734	127366	COG1302(S:Function unknown)	COG1302(Uncharacterized conserved protein YloU, alkaline shock protein (Asp23) family)	POORLY CHARACTERIZED	NA	NA	NA	NA	NA	NA	PF03780.17(Asp23:Asp23 family, cell envelope-related function)	NA	NA	WP_011015712.1(Asp23/Gls24 family envelope stress response protein [Fusobacterium nucleatum])	ref_gene
C7Y58_RS10110	0.48393259712566433	-1.04712	2.06876831816e-08	1.29482275972e-07	yes	down	nifJ	NZ_CP028101.1	2090874	2094440	COG0674(C:Energy production and conversion)	COG0674(Pyruvate:ferredoxin oxidoreductase or related 2-oxoacid:ferredoxin oxidoreductase, alpha subunit)	METABOLISM	K03737	por	pyruvate-ferredoxin/flavodoxin oxidoreductase [EC:1.2.7.1 1.2.7.-]	map00020(Citrate cycle (TCA cycle)); map00010(Glycolysis / Gluconeogenesis); map00720(Carbon fixation pathways in prokaryotes); map00620(Pyruvate metabolism); map00650(Butanoate metabolism)	Metabolism;Metabolism;Metabolism;Metabolism;Metabolism	Carbohydrate metabolism;Carbohydrate metabolism;Energy metabolism;Carbohydrate metabolism;Carbohydrate metabolism	PF01855.23(POR_N:Pyruvate flavodoxin/ferredoxin oxidoreductase, thiamine diP-bdg); PF01558.22(POR:Pyruvate ferredoxin/flavodoxin oxidoreductase); PF10371.13(EKR:Domain of unknown function); PF17147.8(PFOR_II:Pyruvate:ferredoxin oxidoreductase core domain II); PF12838.11(Fer4_7:4Fe-4S dicluster domain); PF02775.25(TPP_enzyme_C:Thiamine pyrophosphate enzyme, C-terminal TPP binding domain); PF00037.…	GO:0051539(molecular_function:4 iron, 4 sulfur cluster binding); GO:0030976(molecular_function:thiamine pyrophosphate binding); GO:0022900(biological_process:electron transport chain); GO:0005506(molecular_function:iron ion binding); GO:0006979(biological_process:response to oxidative stress); GO:0016903(molecular_function:oxidoreductase activity, acting on the aldehyde or oxo group of donors)	GO:0009987;GO:0003824;GO:0008152;GO:0050896;GO:0005488	AAL95614.1(Pyruvate-flavodoxin oxidoreductase [Fusobacterium nucleatum subsp. nucleatum ATCC 25586])	ref_gene
C7Y58_RS03730	0.3932911895146868	-1.34633	2.07273999086e-08	1.29482275972e-07	yes	down	NA	NZ_CP028101.1	752685	754301	COG1227(C:Energy production and conversion)	COG1227(Inorganic pyrophosphatase/exopolyphosphatase)	METABOLISM	K15986	ppaC	manganese-dependent inorganic pyrophosphatase [EC:3.6.1.1]	map00190(Oxidative phosphorylation)	Metabolism	Energy metabolism	PF02833.18(DHHA2:DHHA2 domain); PF01368.24(DHH:DHH family); PF00571.32(CBS:CBS domain)	GO:0005737(cellular_component:cytoplasm); GO:0046872(molecular_function:metal ion binding); GO:0004427(molecular_function:inorganic diphosphatase activity)	GO:0003824;GO:0005488;GO:0110165	WP_011015853.1(putative manganese-dependent inorganic diphosphatase [Fusobacterium nucleatum])	ref_gene
C7Y58_RS02490	0.269410142522346	-1.89212	2.90365078335e-08	1.79176499558e-07	yes	down	nhaC	NZ_CP028101.1	478628	477198	COG1757(C:Energy production and conversion)	COG1757(Na+/H+ antiporter NhaC/MleN)	METABOLISM	K03315	nhaC	Na+:H+ antiporter, NhaC family	NA	NA	NA	PF03553.18(Na_H_antiporter:Na+/H+ antiporter family)	NA	NA	WP_011016021.1(Na+/H+ antiporter NhaC [Fusobacterium nucleatum])	ref_gene
C7Y58_RS10080	0.31692875546867	-1.65777	3.14528385252e-08	1.92910742955e-07	yes	down	NA	NZ_CP028101.1	2084278	2083121	COG1979(C:Energy production and conversion)	COG1979(Alcohol dehydrogenase YqhD, Fe-dependent ADH family)	METABOLISM	K19955	adh2	alcohol dehydrogenase [EC:1.1.1.-]	NA	NA	NA	PF00465.23(Fe-ADH:Iron-containing alcohol dehydrogenase); PF13685.10(Fe-ADH_2:Iron-containing alcohol dehydrogenase)	GO:1990362(molecular_function:butanol dehydrogenase activity); GO:0046872(molecular_function:metal ion binding)	GO:0005488;GO:0003824	WP_005903257.1(iron-containing alcohol dehydrogenase [Fusobacterium nucleatum])	ref_gene
C7Y58_RS00180	0.4532678975061381	-1.14156	3.28271487669e-08	2.00731568291e-07	yes	down	NA	NZ_CP028101.1	45033	44326	COG1346(M:Cell wall/membrane/envelope biogenesis)	COG1346(Putative effector of murein hydrolase)	CELLULAR PROCESSES AND SIGNALING	NA	NA	NA	NA	NA	NA	PF04172.20(LrgB:LrgB-like family)	GO:0016787(molecular_function:hydrolase activity); GO:0016020(cellular_component:membrane)	GO:0003824;GO:0110165	WP_005903794.1(LrgB family protein [Fusobacterium nucleatum])	ref_gene
C7Y58_RS01465	0.42320010480847525	-1.24059	3.74816715449e-08	2.27816526147e-07	yes	down	NA	NZ_CP028101.1	275680	275417	COG1925(T:Signal transduction mechanisms); COG1925(G:Carbohydrate transport and metabolism)	COG1925(HPr or related phosphotransfer protein); COG1925(HPr or related phosphotransfer protein)	CELLULAR PROCESSES AND SIGNALING;METABOLISM	K02784	ptsH	phosphocarrier protein HPr	map02060(Phosphotransferase system (PTS))	Environmental Information Processing	Membrane transport	PF00381.23(PTS-HPr:PTS HPr component phosphorylation site)	GO:0016740(molecular_function:transferase activity); GO:0008643(biological_process:carbohydrate transport)	GO:0003824;GO:0051179	WP_005888910.1(MULTISPECIES: HPr family phosphocarrier protein [Fusobacterium])	ref_gene
C7Y58_RS00200	0.4817841138781829	-1.05354	4.43489997303e-08	2.66357197193e-07	yes	down	NA	NZ_CP028101.1	48350	47214	COG1960(I:Lipid transport and metabolism)	COG1960(Acyl-CoA dehydrogenase related to the alkylation response protein AidB)	METABOLISM	K00248	bcd	butyryl-CoA dehydrogenase [EC:1.3.8.1]	map00640(Propanoate metabolism); map00280(Valine, leucine and isoleucine degradation); map00410(beta-Alanine metabolism); map00071(Fatty acid degradation); map00650(Butanoate metabolism)	Metabolism;Metabolism;Metabolism;Metabolism;Metabolism	Carbohydrate metabolism;Amino acid metabolism;Metabolism of other amino acids;Lipid metabolism;Carbohydrate metabolism	PF00441.28(Acyl-CoA_dh_1:Acyl-CoA dehydrogenase, C-terminal domain); PF02770.23(Acyl-CoA_dh_M:Acyl-CoA dehydrogenase, middle domain); PF02771.20(Acyl-CoA_dh_N:Acyl-CoA dehydrogenase, N-terminal domain); PF08028.15(Acyl-CoA_dh_2:Acyl-CoA dehydrogenase, C-terminal domain)	GO:0003995(molecular_function:acyl-CoA dehydrogenase activity); GO:0050660(molecular_function:flavin adenine dinucleotide binding)	GO:0003824;GO:0005488	WP_005903799.1(acyl-CoA dehydrogenase family protein [Fusobacterium nucleatum])	ref_gene
C7Y58_RS04665	0.48870526725045177	-1.03296	5.26558133035e-08	3.12537730576e-07	yes	down	htpG	NZ_CP028101.1	957770	959593	COG0326(O:Posttranslational modification, protein turnover, chaperones)	COG0326(Molecular chaperone, HSP90 family)	CELLULAR PROCESSES AND SIGNALING	K04079	htpG	molecular chaperone HtpG	map05207(Chemical carcinogenesis - receptor activation); map05215(Prostate cancer); map04657(IL-17 signaling pathway); map05200(Pathways in cancer); map04914(Progesterone-mediated oocyte maturation); map04659(Th17 cell differentiation); map04151(PI3K-Akt signaling pathway); map04915(Estrogen signaling pathway); map04621(NOD-like receptor signaling pathway); map04626(Plant-pathogen interaction); m…	Human Diseases;Human Diseases;Organismal Systems;Human Diseases;Organismal Systems;Organismal Systems;Environmental Information Processing;Organismal Systems;Organismal Systems;Organismal Systems;Human Diseases;Human Diseases;Human Diseases;Cellular Processes;Organismal Systems;Genetic Information Processing	Cancer: overview;Cancer: specific types;Immune system;Cancer: overview;Endocrine system;Immune system;Signal transduction;Endocrine system;Immune system;Environmental adaptation;Cardiovascular disease;Infectious disease: bacterial;Cardiovascular disease;Cell growth and death;Immune system;Folding, sorting and degradation	PF00183.22(HSP90:Hsp90 protein); PF13589.10(HATPase_c_3:Histidine kinase-, DNA gyrase B-, and HSP90-like ATPase); PF02518.30(HATPase_c:Histidine kinase-, DNA gyrase B-, and HSP90-like ATPase)	GO:0051082(molecular_function:unfolded protein binding); GO:0005737(cellular_component:cytoplasm); GO:0140662(deleted:old GO); GO:0016887(molecular_function:ATPase activity); GO:0005524(molecular_function:ATP binding)	GO:0005488;GO:0140657;GO:0003824;GO:0044183;GO:0110165	WP_011016311.1(molecular chaperone HtpG [Fusobacterium nucleatum])	ref_gene
C7Y58_RS05435	0.16707888658287845	-2.5814	5.73027399222e-08	3.38136284556e-07	yes	down	NA	NZ_CP028101.1	1124078	1125124	COG5295(U:Intracellular trafficking, secretion, and vesicular transport); COG5295(W:Extracellular structures)	COG5295(Autotransporter adhesin); COG5295(Autotransporter adhesin)	CELLULAR PROCESSES AND SIGNALING;CELLULAR PROCESSES AND SIGNALING	NA	NA	NA	NA	NA	NA	PF03895.19(YadA_anchor:YadA-like membrane anchor domain); PF05662.18(YadA_stalk:Coiled stalk of trimeric autotransporter adhesin); PF05658.18(YadA_head:YadA head domain repeat (2 copies)); PF21300.1(LbR_Ice_bind:Grass antifreeze beta roll)	GO:0015031(biological_process:protein transport); GO:0009986(cellular_component:cell surface); GO:0009279(cellular_component:cell outer membrane)	GO:0009987;GO:0051179;GO:0110165	WP_147373107.1(YadA-like family protein [Fusobacterium nucleatum])	ref_gene
C7Y58_RS06155	0.4822283261532123	-1.05221	5.83789167237e-08	3.43485254212e-07	yes	down	NA	NZ_CP028101.1	1286253	1285225	COG0687(E:Amino acid transport and metabolism)	COG0687(Spermidine/putrescine-binding periplasmic protein)	METABOLISM	K11069	potD	spermidine/putrescine transport system substrate-binding protein	map02010(ABC transporters)	Environmental Information Processing	Membrane transport	PF13416.10(SBP_bac_8:Bacterial extracellular solute-binding protein); PF13343.10(SBP_bac_6:Bacterial extracellular solute-binding protein); PF01547.29(SBP_bac_1:Bacterial extracellular solute-binding protein); PF13531.10(SBP_bac_11:Bacterial extracellular solute-binding protein)	GO:0019808(molecular_function:polyamine binding); GO:0042597(cellular_component:periplasmic space); GO:0015846(biological_process:polyamine transport)	GO:0005488;GO:0051179;GO:0110165	WP_005901986.1(extracellular solute-binding protein [Fusobacterium nucleatum])	ref_gene
C7Y58_RS00265	0.490938996939591	-1.02638	6.66284574327e-08	3.8863399955e-07	yes	down	NA	NZ_CP028101.1	63594	64010	COG1585(O:Posttranslational modification, protein turnover, chaperones)	COG1585(Membrane protein implicated in regulation of membrane protease activity)	CELLULAR PROCESSES AND SIGNALING	NA	NA	NA	NA	NA	NA	PF01957.22(NfeD:NfeD-like C-terminal, partner-binding)	NA	NA	WP_011015665.1(NfeD family protein [Fusobacterium nucleatum])	ref_gene
C7Y58_RS07260	0.4805927035697889	-1.05711	6.73169757492e-08	3.91521721024e-07	yes	down	NA	NZ_CP028101.1	1511769	1512722	COG2849(V:Defense mechanisms)	COG2849(Antitoxin component YwqK of the YwqJK toxin-antitoxin module)	CELLULAR PROCESSES AND SIGNALING	NA	NA	NA	NA	NA	NA	PF07661.17(MORN_2:MORN repeat variant)	NA	NA	WP_147373146.1(toxin-antitoxin system YwqK family antitoxin [Fusobacterium nucleatum])	ref_gene
C7Y58_RS00470	0.4526411908055404	-1.14356	6.94268028193e-08	4.02635670219e-07	yes	down	NA	NZ_CP028101.1	101900	100650	COG1609(K:Transcription)	COG1609(DNA-binding transcriptional regulator, LacI/PurR family)	INFORMATION STORAGE AND PROCESSING	NA	NA	NA	NA	NA	NA	PF12683.11(DUF3798:Protein of unknown function (DUF3798))	NA	NA	WP_147372981.1(DUF3798 domain-containing protein [Fusobacterium nucleatum])	ref_gene
C7Y58_RS03615	0.22978016131920667	-2.12167	1.01719703889e-07	5.81583843703e-07	yes	down	NA	NZ_CP028101.1	732168	731002	COG1215(N:Cell motility)	COG1215(Glycosyltransferase, catalytic subunit of cellulose synthase and poly-beta-1,6-N-acetylglucosamine synthase)	CELLULAR PROCESSES AND SIGNALING	K00720	NA	ceramide glucosyltransferase [EC:2.4.1.80]	map00600(Sphingolipid metabolism)	Metabolism	Lipid metabolism	PF13506.10(Glyco_transf_21:Glycosyl transferase family 21); PF13641.10(Glyco_tranf_2_3:Glycosyltransferase like family 2); PF13632.10(Glyco_trans_2_3:Glycosyl transferase family group 2)	GO:0102769(molecular_function:dihydroceramide glucosyltransferase activity); GO:0016020(cellular_component:membrane); GO:0008120(molecular_function:ceramide glucosyltransferase activity); GO:0016757(molecular_function:transferase activity, transferring glycosyl groups)	GO:0003824;GO:0110165	WP_029597058.1(glycosyltransferase [Fusobacterium nucleatum])	ref_gene
C7Y58_RS07800	0.49593045070077163	-1.01179	1.09432072024e-07	6.23916940215e-07	yes	down	NA	NZ_CP028101.1	1619132	1617885	COG4277(R:General function prediction only)	COG4277(Predicted DNA modification or repair protein, contains radical SAM and helix-hairpin-helix domains)	POORLY CHARACTERIZED	NA	NA	NA	NA	NA	NA	PF04055.25(Radical_SAM:Radical SAM superfamily); PF12836.11(HHH_3:Helix-hairpin-helix motif); PF13353.10(Fer4_12:4Fe-4S single cluster domain); PF00633.27(HHH:Helix-hairpin-helix motif)	GO:0003824(molecular_function:catalytic activity); GO:0051536(molecular_function:iron-sulfur cluster binding); GO:0046872(molecular_function:metal ion binding)	GO:0003824;GO:0005488	WP_011016781.1(putative DNA modification/repair radical SAM protein [Fusobacterium nucleatum])	ref_gene
C7Y58_RS09585	0.27377910236022157	-1.86892	1.18783810886e-07	6.69689229061e-07	yes	down	NA	NZ_CP028101.1	1974616	1976040	COG4166(E:Amino acid transport and metabolism)	COG4166(ABC-type oligopeptide transport system, periplasmic component)	METABOLISM	K02035	NA	peptide/nickel transport system substrate-binding protein	map02024(Quorum sensing)	Cellular Processes	Cellular community - prokaryotes	PF00496.26(SBP_bac_5:Bacterial extracellular solute-binding proteins, family 5 Middle)	GO:0043190(cellular_component:ATP-binding cassette (ABC) transporter complex); GO:0055085(biological_process:transmembrane transport); GO:0042597(cellular_component:periplasmic space)	GO:0009987;GO:0051179;GO:0032991;GO:0110165	WP_011017059.1(ABC transporter substrate-binding protein [Fusobacterium nucleatum])	ref_gene
C7Y58_RS00010	0.47987103426868793	-1.05928	1.76130990421e-07	9.74014001675e-07	yes	down	mreC	NZ_CP028101.1	940	77	COG1792(D:Cell cycle control, cell division, chromosome partitioning); COG1792(Z:Cytoskeleton)	COG1792(Cell shape-determining protein MreC); COG1792(Cell shape-determining protein MreC)	CELLULAR PROCESSES AND SIGNALING;CELLULAR PROCESSES AND SIGNALING	K03570	mreC	rod shape-determining protein MreC	NA	NA	NA	PF04085.18(MreC:rod shape-determining protein MreC)	GO:0016020(cellular_component:membrane); GO:0008360(biological_process:regulation of cell shape)	GO:0065007;GO:0110165	WP_029597318.1(rod shape-determining protein MreC [Fusobacterium nucleatum])	ref_gene
C7Y58_RS02340	0.4544839754981891	-1.1377	2.00516430406e-07	1.10284036723e-06	yes	down	NA	NZ_CP028101.1	448378	447209	COG0153(G:Carbohydrate transport and metabolism)	COG0153(Galactokinase)	METABOLISM	K00849	galK	galactokinase [EC:2.7.1.6]	map00520(Amino sugar and nucleotide sugar metabolism); map01250(Biosynthesis of nucleotide sugars); map00052(Galactose metabolism)	Metabolism;Metabolism;Metabolism	Carbohydrate metabolism;Global and overview maps;Carbohydrate metabolism	PF10509.13(GalKase_gal_bdg:Galactokinase galactose-binding signature); PF00288.30(GHMP_kinases_N:GHMP kinases N terminal domain); PF08544.17(GHMP_kinases_C:GHMP kinases C terminal)	GO:0005737(cellular_component:cytoplasm); GO:0004335(molecular_function:galactokinase activity); GO:0000287(molecular_function:magnesium ion binding); GO:0005524(molecular_function:ATP binding); GO:0006012(biological_process:galactose metabolic process)	GO:0005488;GO:0003824;GO:0008152;GO:0110165	WP_011016043.1(galactokinase [Fusobacterium nucleatum])	ref_gene
C7Y58_RS07490	0.49482625410030084	-1.01501	2.08950949437e-07	1.14611577686e-06	yes	down	NA	NZ_CP028101.1	1560624	1561355	COG0560(E:Amino acid transport and metabolism)	COG0560(Phosphoserine phosphatase)	METABOLISM	NA	NA	NA	NA	NA	NA	PF12710.11(HAD:haloacid dehalogenase-like hydrolase); PF08282.16(Hydrolase_3:haloacid dehalogenase-like hydrolase); PF00702.30(Hydrolase:haloacid dehalogenase-like hydrolase)	GO:0016311(biological_process:dephosphorylation); GO:0036424(molecular_function:L-phosphoserine phosphatase activity); GO:0000287(molecular_function:magnesium ion binding); GO:0006564(biological_process:L-serine biosynthetic process); GO:0005737(cellular_component:cytoplasm)	GO:0005488;GO:0009987;GO:0003824;GO:0008152;GO:0110165	WP_147373149.1(HAD family hydrolase [Fusobacterium nucleatum])	ref_gene
C7Y58_RS08220	0.4317264786347323	-1.21181	2.24653282789e-07	1.22560173683e-06	yes	down	NA	NZ_CP028101.1	1697643	1698551	COG0697(G:Carbohydrate transport and metabolism); COG0697(E:Amino acid transport and metabolism); COG0697(R:General function prediction only)	COG0697(Permease of the drug/metabolite transporter (DMT) superfamily); COG0697(Permease of the drug/metabolite transporter (DMT) superfamily); COG0697(Permease of the drug/metabolite transporter (DMT) superfamily)	METABOLISM;METABOLISM;POORLY CHARACTERIZED	NA	NA	NA	NA	NA	NA	PF00892.24(EamA:EamA-like transporter family)	GO:0016020(cellular_component:membrane)	GO:0110165	WP_005901854.1(MULTISPECIES: DMT family transporter [Fusobacterium])	ref_gene
C7Y58_RS02635	0.4823836421884564	-1.05175	2.3726621746e-07	1.29093232295e-06	yes	down	NA	NZ_CP028101.1	515218	515667	COG0456(J:Translation, ribosomal structure and biogenesis)	COG0456(Ribosomal protein S18 acetylase RimI and related acetyltransferases)	INFORMATION STORAGE AND PROCESSING	NA	NA	NA	NA	NA	NA	PF00583.29(Acetyltransf_1:Acetyltransferase (GNAT) family); PF13508.11(Acetyltransf_7:Acetyltransferase (GNAT) domain); PF13420.11(Acetyltransf_4:Acetyltransferase (GNAT) domain); PF13673.11(Acetyltransf_10:Acetyltransferase (GNAT) domain); PF08445.14(FR47:FR47-like protein)	GO:0016747(molecular_function:transferase activity, transferring acyl groups other than amino-acyl groups)	GO:0003824	WP_011015995.1(N-acetyltransferase [Fusobacterium nucleatum])	ref_gene
C7Y58_RS02485	0.21436717897470894	-2.22184	3.21088912904e-07	1.72383013188e-06	yes	down	NA	NZ_CP028101.1	476312	477154	COG2378(K:Transcription)	COG2378(Predicted DNA-binding transcriptional regulator YobV, contains HTH and WYL domains)	INFORMATION STORAGE AND PROCESSING	NA	NA	NA	NA	NA	NA	PF13280.10(WYL:WYL domain)	NA	NA	WP_011016022.1(WYL domain-containing protein [Fusobacterium nucleatum])	ref_gene
C7Y58_RS09815	0.4830075255252799	-1.04988	3.26005030588e-07	1.74082566981e-06	yes	down	NA	NZ_CP028101.1	2019697	2020614	COG0601(E:Amino acid transport and metabolism); COG0601(P:Inorganic ion transport and metabolism)	COG0601(ABC-type dipeptide/oligopeptide/nickel transport system, permease component); COG0601(ABC-type dipeptide/oligopeptide/nickel transport system, permease component)	METABOLISM;METABOLISM	K02033	NA	peptide/nickel transport system permease protein	map02024(Quorum sensing)	Cellular Processes	Cellular community - prokaryotes	PF00528.26(BPD_transp_1:Binding-protein-dependent transport system inner membrane component); PF19300.3(BPD_transp_1_N:Binding-prot-dependent transport system membrane comp, N-term)	GO:0055085(biological_process:transmembrane transport); GO:0005886(cellular_component:plasma membrane)	GO:0009987;GO:0051179;GO:0110165	WP_011017098.1(ABC transporter permease [Fusobacterium nucleatum])	ref_gene
C7Y58_RS02140	0.3962906240150031	-1.33537	3.26834858957e-07	1.74082566981e-06	yes	down	NA	NZ_CP028101.1	410113	410598	NA	NA	NA	NA	NA	NA	NA	NA	NA	NA	NA	NA	WP_023040800.1(hypothetical protein [Fusobacterium nucleatum])	ref_gene
C7Y58_RS09595	0.4289707159507793	-1.22105	3.71173044663e-07	1.96663414241e-06	yes	down	NA	NZ_CP028101.1	1976997	1976434	NA	NA	NA	NA	NA	NA	NA	NA	NA	PF04536.18(TPM_phosphatase:TPM domain)	GO:0016020(cellular_component:membrane)	GO:0110165	WP_005902528.1(hypothetical protein [Fusobacterium nucleatum])	ref_gene
C7Y58_RS10070	0.4488439485106298	-1.15571	4.17436632063e-07	2.20023891483e-06	yes	down	NA	NZ_CP028101.1	2081783	2080734	COG0182(E:Amino acid transport and metabolism)	COG0182(5-methylthioribose/5-deoxyribulose 1-phosphate isomerase (methionine salvage pathway), a paralog of eIF-2B alpha subunit)	METABOLISM	K08963	mtnA	methylthioribose-1-phosphate isomerase [EC:5.3.1.23]	map00270(Cysteine and methionine metabolism)	Metabolism	Amino acid metabolism	PF01008.21(IF-2B:Initiation factor 2 subunit family)	GO:0044249(biological_process:cellular biosynthetic process); GO:0016853(molecular_function:isomerase activity)	GO:0003824;GO:0009987;GO:0008152	WP_011017134.1(S-methyl-5-thioribose-1-phosphate isomerase [Fusobacterium nucleatum])	ref_gene
C7Y58_RS01780	0.42046539035971886	-1.24994	4.3451318584e-07	2.28429789127e-06	yes	down	NA	NZ_CP028101.1	341639	341304	NA	NA	NA	NA	NA	NA	NA	NA	NA	NA	NA	NA	WP_011016132.1(MULTISPECIES: hypothetical protein [Fusobacterium])	ref_gene
C7Y58_RS00465	0.32137196231209486	-1.63768	4.86675290213e-07	2.52571996767e-06	yes	down	NA	NZ_CP028101.1	99932	100591	COG2932(X:Mobilome: prophages, transposons)	COG2932(Phage repressor protein C, contains Cro/C1-type HTH and peptisase s24 domains)	CELLULAR PROCESSES AND SIGNALING	K01356	lexA	repressor LexA [EC:3.4.21.88]	NA	NA	NA	PF00717.27(Peptidase_S24:Peptidase S24-like)	GO:0004252(molecular_function:serine-type endopeptidase activity); GO:0016020(cellular_component:membrane); GO:0003677(molecular_function:DNA binding); GO:0006508(biological_process:proteolysis)	GO:0005488;GO:0110165;GO:0003824;GO:0008152	WP_005902260.1(helix-turn-helix transcriptional regulator [Fusobacterium nucleatum])	ref_gene
C7Y58_RS01190	0.3468654600388131	-1.52755	4.95325154423e-07	2.55749518508e-06	yes	down	NA	NZ_CP028101.1	237429	236428	COG1527(C:Energy production and conversion)	COG1527(Archaeal/vacuolar-type H+-ATPase subunit C/Vma6)	METABOLISM	K02119	ntpC	V/A-type H+/Na+-transporting ATPase subunit C	map00190(Oxidative phosphorylation)	Metabolism	Energy metabolism	PF01992.20(vATP-synt_AC39:ATP synthase (C/AC39) subunit)	GO:0016787(molecular_function:hydrolase activity); GO:0046961(molecular_function:proton-transporting ATPase activity, rotational mechanism)	GO:0005215;GO:0003824;GO:0140657	WP_029597456.1(V-type ATP synthase subunit C [Fusobacterium nucleatum])	ref_gene
C7Y58_RS01785	0.45099474251509275	-1.14882	5.18626955395e-07	2.67099480336e-06	yes	down	NA	NZ_CP028101.1	341900	341652	COG4576(Q:Secondary metabolites biosynthesis, transport and catabolism); COG4576(C:Energy production and conversion)	COG4576(Carboxysome shell and ethanolamine utilization microcompartment protein CcmK/EutM); COG4576(Carboxysome shell and ethanolamine utilization microcompartment protein CcmK/EutM)	METABOLISM;METABOLISM	K04028	eutN	ethanolamine utilization protein EutN	NA	NA	NA	PF03319.17(EutN_CcmL:Ethanolamine utilisation protein EutN/carboxysome)	GO:0031469(cellular_component:polyhedral organelle)	GO:0110165	WP_011016131.1(MULTISPECIES: EutN/CcmL family microcompartment protein [Fusobacterium])	ref_gene
C7Y58_RS03240	0.45066249553213655	-1.14988	7.99767604661e-07	4.06715987898e-06	yes	down	NA	NZ_CP028101.1	644962	646974	COG0338(L:Replication, recombination and repair)	COG0338(DNA-adenine methylase)	INFORMATION STORAGE AND PROCESSING	K07318	NA	adenine-specific DNA-methyltransferase [EC:2.1.1.72]	NA	NA	NA	PF02086.19(MethyltransfD12:D12 class N6 adenine-specific DNA methyltransferase); PF03602.19(Cons_hypoth95:Conserved hypothetical protein 95)	GO:0009307(biological_process:DNA restriction-modification system); GO:0009007(molecular_function:site-specific DNA-methyltransferase (adenine-specific) activity); GO:0003676(molecular_function:nucleic acid binding)	GO:0005488;GO:0044419;GO:0009987;GO:0003824;GO:0008152;GO:0050896	WP_029597009.1(Dam family site-specific DNA-(adenine-N6)-methyltransferase [Fusobacterium nucleatum])	ref_gene
C7Y58_RS03925	0.374554522086168	-1.41675	8.27089618689e-07	4.18507347056e-06	yes	down	der	NZ_CP028101.1	795353	796675	COG1160(J:Translation, ribosomal structure and biogenesis)	COG1160(Double Era-like domain GTPase Der)	INFORMATION STORAGE AND PROCESSING	K03977	engA	GTPase	NA	NA	NA	PF01926.27(MMR_HSR1:50S ribosome-binding GTPase); PF14714.10(KH_dom-like:KH-domain-like of EngA bacterial GTPase enzymes, C-terminal); PF00009.31(GTP_EFTU:Elongation factor Tu GTP binding domain); PF02421.22(FeoB_N:Ferrous iron transport protein B); PF00350.27(Dynamin_N:Dynamin family); PF03193.20(RsgA_GTPase:RsgA GTPase); PF04548.20(AIG1:AIG1 family); PF08477.17(Roc:Ras of Complex, Roc, domain o…	NA	NA	WP_011016201.1(ribosome biogenesis GTPase Der [Fusobacterium nucleatum])	ref_gene
C7Y58_RS00810	0.24760178361778393	-2.01391	1.39232297302e-06	6.9070139642e-06	yes	down	NA	NZ_CP028101.1	155185	155886	NA	NA	NA	NA	NA	NA	NA	NA	NA	NA	GO:0016020(cellular_component:membrane)	GO:0110165	WP_147372995.1(hypothetical protein [Fusobacterium nucleatum])	ref_gene
C7Y58_RS06290	0.42538152970269366	-1.23317	1.81377959221e-06	8.82473532362e-06	yes	down	hemA	NZ_CP028101.1	1310803	1309814	COG0373(H:Coenzyme transport and metabolism)	COG0373(Glutamyl-tRNA reductase)	METABOLISM	K02492	hemA	glutamyl-tRNA reductase [EC:1.2.1.70]	map00860(Porphyrin metabolism)	Metabolism	Metabolism of cofactors and vitamins	PF01488.24(Shikimate_DH:Shikimate / quinate 5-dehydrogenase); PF05201.19(GlutR_N:Glutamyl-tRNAGlu reductase, N-terminal domain); PF03807.21(F420_oxidored:NADP oxidoreductase coenzyme F420-dependent)	GO:0006782(biological_process:protoporphyrinogen IX biosynthetic process); GO:0050661(molecular_function:NADP binding); GO:0008883(molecular_function:glutamyl-tRNA reductase activity)	GO:0005488;GO:0009987;GO:0003824;GO:0008152	WP_011016556.1(glutamyl-tRNA reductase [Fusobacterium nucleatum])	ref_gene
C7Y58_RS10305	0.4072205616590593	-1.29612	1.84742749857e-06	8.9668903048e-06	yes	down	pdxS	NZ_CP028101.1	2151167	2152009	COG0214(H:Coenzyme transport and metabolism)	COG0214(Pyridoxal 5'-phosphate synthase subunit PdxS)	METABOLISM	K06215	pdxS	pyridoxal 5'-phosphate synthase pdxS subunit [EC:4.3.3.6]	map00750(Vitamin B6 metabolism)	Metabolism	Metabolism of cofactors and vitamins	PF01680.21(SOR_SNZ:SOR/SNZ family); PF05690.18(ThiG:Thiazole biosynthesis protein ThiG); PF17935.5(TetR_C_27:Tetracyclin repressor-like, C-terminal domain)	GO:0036381(molecular_function:pyridoxal 5'-phosphate synthase (glutamine hydrolysing) activity); GO:0042823(biological_process:pyridoxal phosphate biosynthetic process)	GO:0009987;GO:0003824;GO:0008152	WP_005902306.1(pyridoxal 5'-phosphate synthase lyase subunit PdxS [Fusobacterium nucleatum])	ref_gene
C7Y58_RS06220	0.01949956611508442	-5.68041	1.86326260121e-06	9.00058115715e-06	yes	down	NA	NZ_CP028101.1	1298281	1297856	COG2893(G:Carbohydrate transport and metabolism)	COG2893(Phosphotransferase system, mannose/fructose-specific component IIA)	METABOLISM	K19506	gfrA	fructoselysine/glucoselysine PTS system EIIA component [EC:2.7.1.-]	map02060(Phosphotransferase system (PTS))	Environmental Information Processing	Membrane transport	PF03610.20(EIIA-man:PTS system fructose IIA component)	GO:0009401(biological_process:phosphoenolpyruvate-dependent sugar phosphotransferase system); GO:0016310(biological_process:phosphorylation); GO:0016020(cellular_component:membrane); GO:0103111(molecular_function:D-glucosamine PTS permease activity); GO:0016301(molecular_function:kinase activity)	GO:0051179;GO:0110165;GO:0009987;GO:0003824;GO:0008152	WP_032879101.1(PTS sugar transporter subunit IIA [Fusobacterium nucleatum])	ref_gene
C7Y58_RS04715	0.09217110525285821	-3.43954	1.88632624173e-06	9.06870383198e-06	yes	down	NA	NZ_CP028101.1	965235	966224	COG4296(S:Function unknown)	COG4296(Uncharacterized conserved protein, DUF2262 domain)	POORLY CHARACTERIZED	NA	NA	NA	NA	NA	NA	PF10020.13(DUF2262:Uncharacterized protein conserved in bacteria (DUF2262))	NA	NA	WP_005901600.1(DUF2262 domain-containing protein [Fusobacterium nucleatum])	ref_gene
C7Y58_RS09265	0.4897805799105886	-1.02979	1.93739589239e-06	9.29215470663e-06	yes	down	NA	NZ_CP028101.1	1913710	1912811	COG2378(K:Transcription)	COG2378(Predicted DNA-binding transcriptional regulator YobV, contains HTH and WYL domains)	INFORMATION STORAGE AND PROCESSING	NA	NA	NA	NA	NA	NA	PF13280.10(WYL:WYL domain); PF08279.16(HTH_11:HTH domain); PF08220.16(HTH_DeoR:DeoR-like helix-turn-helix domain); PF19187.4(HTH_PafC:PafC helix-turn-helix domain); PF05043.17(Mga:Mga helix-turn-helix domain); PF02082.24(Rrf2:Iron-dependent Transcriptional regulator)	GO:0003700(molecular_function:transcription factor activity, sequence-specific DNA binding); GO:0006351(biological_process:transcription, DNA-templated); GO:0003677(molecular_function:DNA binding)	GO:0005488;GO:0140110;GO:0009987;GO:0008152	WP_023041498.1(MULTISPECIES: YafY family protein [Fusobacterium])	ref_gene
C7Y58_RS05305	0.39809297365729807	-1.32882	2.02661451367e-06	9.69708694012e-06	yes	down	NA	NZ_CP028101.1	1092394	1093272	NA	NA	NA	NA	NA	NA	NA	NA	NA	PF13182.10(DUF4007:Protein of unknown function (DUF4007))	NA	NA	WP_011016393.1(DUF4007 family protein [Fusobacterium nucleatum])	ref_gene
C7Y58_RS10065	0.42219306490288844	-1.24403	2.18131080375e-06	1.03395153789e-05	yes	down	mtnK	NZ_CP028101.1	2080719	2079565	COG4857(E:Amino acid transport and metabolism)	COG4857(5-Methylthioribose/5-deoxyribose kinase, methionine salvage pathway)	METABOLISM	K00899	mtnK	5-methylthioribose kinase [EC:2.7.1.100]	map00270(Cysteine and methionine metabolism)	Metabolism	Amino acid metabolism	PF01636.27(APH:Phosphotransferase enzyme family); PF01633.24(Choline_kinase:Choline/ethanolamine kinase)	GO:0016310(biological_process:phosphorylation); GO:0009086(biological_process:methionine biosynthetic process); GO:0046522(molecular_function:S-methyl-5-thioribose kinase activity)	GO:0009987;GO:0003824;GO:0008152	WP_011017133.1(S-methyl-5-thioribose kinase [Fusobacterium nucleatum])	ref_gene
C7Y58_RS09830	0.48559578445783963	-1.04217	2.28660697729e-06	1.08133002851e-05	yes	down	NA	NZ_CP028101.1	2022082	2022816	COG1123(O:Posttranslational modification, protein turnover, chaperones)	COG1123(ABC-type glutathione transport system ATPase component, contains duplicated ATPase domain)	CELLULAR PROCESSES AND SIGNALING	K02032	ddpF	peptide/nickel transport system ATP-binding protein	map02024(Quorum sensing)	Cellular Processes	Cellular community - prokaryotes	PF00005.31(ABC_tran:ABC transporter); PF13304.10(AAA_21:AAA domain, putative AbiEii toxin, Type IV TA system); PF13166.10(AAA_13:AAA domain)	GO:0005524(molecular_function:ATP binding); GO:0016887(molecular_function:ATPase activity)	GO:0005488;GO:0003824	WP_005902189.1(dipeptide/oligopeptide/nickel ABC transporter ATP-binding protein [Fusobacterium nucleatum])	ref_gene
C7Y58_RS02390	0.08047618303324168	-3.63529	2.73958245615e-06	1.28354511371e-05	yes	down	NA	NZ_CP028101.1	459638	460129	NA	NA	NA	NA	NA	NA	NA	NA	NA	NA	NA	GO:0110165	ALF23358.1(N-terminal cleavage protein [Fusobacterium nucleatum subsp. nucleatum ChDC F316])	ref_gene
C7Y58_RS06885	0.21467396261848104	-2.21978	3.01001153062e-06	1.39738094275e-05	yes	down	NA	NZ_CP028101.1	1430133	1431023	COG0614(P:Inorganic ion transport and metabolism)	COG0614(ABC-type Fe3+-hydroxamate transport system, periplasmic component)	METABOLISM	K25034	btuF	cobalamin transport system substrate-binding protein	NA	NA	NA	PF01497.22(Peripla_BP_2:Periplasmic binding protein)	NA	NA	WP_005903480.1(ABC transporter substrate-binding protein [Fusobacterium nucleatum])	ref_gene
C7Y58_RS04265	0.4809031720713936	-1.05618	3.01016843398e-06	1.39738094275e-05	yes	down	ctlX	NZ_CP028101.1	863395	862475	COG4874(S:Function unknown)	COG4874(Uncharacterized conserved protein)	POORLY CHARACTERIZED	NA	NA	NA	NA	NA	NA	PF19420.3(DDAH_eukar:N,N dimethylarginine dimethylhydrolase, eukaryotic)	NA	NA	WP_147373089.1(arginine deiminase-related protein [Fusobacterium nucleatum])	ref_gene
C7Y58_RS05125	0.2743343051263646	-1.86599	3.03058078245e-06	1.40363741503e-05	yes	down	NA	NZ_CP028101.1	1050309	1053353	COG1061(K:Transcription); COG1061(L:Replication, recombination and repair)	COG1061(Superfamily II DNA or RNA helicase); COG1061(Superfamily II DNA or RNA helicase)	INFORMATION STORAGE AND PROCESSING;INFORMATION STORAGE AND PROCESSING	NA	NA	NA	NA	NA	NA	PF00271.35(Helicase_C:Helicase conserved C-terminal domain); PF00176.27(SNF2-rel_dom:SNF2-related domain); PF04851.19(ResIII:Type III restriction enzyme, res subunit); PF00270.33(DEAD:DEAD/DEAH box helicase); PF13872.10(AAA_34:P-loop containing NTP hydrolase pore-1)	GO:0140658(deleted:old GO); GO:0005524(molecular_function:ATP binding); GO:0004386(molecular_function:helicase activity)	GO:0005488;GO:0140657;GO:0003824	WP_011016371.1(DEAD/DEAH box helicase [Fusobacterium nucleatum])	ref_gene
C7Y58_RS10255	0.3011330213355481	-1.73153	3.39457347223e-06	1.55092927941e-05	yes	down	NA	NZ_CP028101.1	2140898	2140188	COG1589(D:Cell cycle control, cell division, chromosome partitioning)	COG1589(Cell division septal protein FtsQ)	CELLULAR PROCESSES AND SIGNALING	K03589	ftsQ	cell division protein FtsQ	map04112(Cell cycle - Caulobacter)	Cellular Processes	Cell growth and death	PF03799.19(FtsQ_DivIB_C:Cell division protein FtsQ/DivIB, C-terminal); PF08478.14(POTRA_1:POTRA domain, FtsQ-type)	GO:0090529(biological_process:cell septum assembly); GO:0005886(cellular_component:plasma membrane)	GO:0009987;GO:0110165	WP_023041635.1(cell division protein FtsQ/DivIB [Fusobacterium nucleatum])	ref_gene
C7Y58_RS09005	0.48935716844764693	-1.03104	4.00321694e-06	1.80859622468e-05	yes	down	NA	NZ_CP028101.1	1865190	1864549	NA	NA	NA	NA	NA	NA	NA	NA	NA	PF13707.10(RloB:RloB-like protein)	NA	NA	WP_011016982.1(RloB family protein [Fusobacterium nucleatum])	ref_gene
C7Y58_RS02160	0.41087829001100057	-1.28322	4.87823512673e-06	2.16362336842e-05	yes	down	NA	NZ_CP028101.1	414310	413621	COG1811(S:Function unknown)	COG1811(Uncharacterized membrane protein YqgA, affects biofilm formation)	POORLY CHARACTERIZED	K07150	NA	uncharacterized protein	NA	NA	NA	PF04474.16(DUF554:Protein of unknown function (DUF554))	GO:0016020(cellular_component:membrane)	GO:0110165	WP_005903589.1(DUF554 domain-containing protein [Fusobacterium nucleatum])	ref_gene
C7Y58_RS00865	0.40441892153463005	-1.30608	5.21816717009e-06	2.30099571945e-05	yes	down	NA	NZ_CP028101.1	168356	166560	COG0510(H:Coenzyme transport and metabolism)	COG0510(Thiamine kinase or a related kinase)	METABOLISM	NA	NA	NA	NA	NA	NA	PF01633.24(Choline_kinase:Choline/ethanolamine kinase); PF13412.10(HTH_24:Winged helix-turn-helix DNA-binding); PF12804.11(NTP_transf_3:MobA-like NTP transferase domain); PF01636.27(APH:Phosphotransferase enzyme family); PF01047.26(MarR:MarR family); PF12802.11(MarR_2:MarR family); PF01978.23(TrmB:Sugar-specific transcriptional regulator TrmB)	GO:0016310(biological_process:phosphorylation); GO:0016301(molecular_function:kinase activity)	GO:0009987;GO:0003824;GO:0008152	WP_011015741.1(winged helix-turn-helix transcriptional regulator [Fusobacterium nucleatum])	ref_gene
C7Y58_RS07780	0.44091973856595224	-1.18141	6.1979517925e-06	2.68048171539e-05	yes	down	cobK	NZ_CP028101.1	1615237	1614491	COG2099(H:Coenzyme transport and metabolism)	COG2099(Precorrin-6x reductase)	METABOLISM	K05895	cobK-cbiJ	precorrin-6A/cobalt-precorrin-6A reductase [EC:1.3.1.54 1.3.1.106]	map00860(Porphyrin metabolism)	Metabolism	Metabolism of cofactors and vitamins	PF02571.18(CbiJ:Precorrin-6x reductase CbiJ/CobK)	GO:0009236(biological_process:cobalamin biosynthetic process); GO:0016994(molecular_function:precorrin-6A reductase activity)	GO:0009987;GO:0003824;GO:0008152	WP_147373217.1(precorrin-6A reductase [Fusobacterium nucleatum])	ref_gene
C7Y58_RS06215	0.022944495988509957	-5.44571	1.03342770956e-05	4.31269625599e-05	yes	down	NA	NZ_CP028101.1	1297843	1297382	COG3444(G:Carbohydrate transport and metabolism)	COG3444(Phosphotransferase system, mannose/fructose/N-acetylgalactosamine-specific component IIB)	METABOLISM	K19507	gfrB	fructoselysine/glucoselysine PTS system EIIB component [EC:2.7.1.-]	map02060(Phosphotransferase system (PTS))	Environmental Information Processing	Membrane transport	PF03830.19(PTSIIB_sorb:PTS system sorbose subfamily IIB component)	GO:0009401(biological_process:phosphoenolpyruvate-dependent sugar phosphotransferase system); GO:0016310(biological_process:phosphorylation); GO:0016301(molecular_function:kinase activity); GO:0008982(molecular_function:protein-N(PI)-phosphohistidine-sugar phosphotransferase activity); GO:0005737(cellular_component:cytoplasm)	GO:0051179;GO:0009987;GO:0005215;GO:0003824;GO:0008152;GO:0110165	WP_011016542.1(PTS sugar transporter subunit IIB [Fusobacterium nucleatum])	ref_gene
C7Y58_RS03495	0.4846080439478371	-1.04511	1.04737365565e-05	4.34903393999e-05	yes	down	kal	NZ_CP028101.1	705742	706128	COG1607(I:Lipid transport and metabolism)	COG1607(Acyl-CoA hydrolase)	METABOLISM	K18014	kal	3-aminobutyryl-CoA ammonia-lyase [EC:4.3.1.14]	map00310(Lysine degradation)	Metabolism	Amino acid metabolism	PF03061.26(4HBT:Thioesterase superfamily)	GO:0016787(molecular_function:hydrolase activity); GO:0016829(molecular_function:lyase activity); GO:0047698(molecular_function:beta-alanyl-CoA ammonia-lyase activity)	GO:0003824	WP_005902967.1(MULTISPECIES: 3-aminobutyryl-CoA ammonia-lyase [Fusobacterium])	ref_gene
C7Y58_RS02435	0.18003744904474064	-2.47363	1.20533327821e-05	4.94846765739e-05	yes	down	NA	NZ_CP028101.1	465561	466730	COG3166(N:Cell motility); COG3166(W:Extracellular structures)	COG3166(Type IV pilus assembly protein PilN); COG3166(Type IV pilus assembly protein PilN)	CELLULAR PROCESSES AND SIGNALING;CELLULAR PROCESSES AND SIGNALING	NA	NA	NA	NA	NA	NA	PF05137.17(PilN:Fimbrial assembly protein (PilN)); PF14584.10(DUF4446:Protein of unknown function (DUF4446)); PF17675.5(APG6_N:Apg6 coiled-coil region)	GO:0016020(cellular_component:membrane)	GO:0110165	WP_011016028.1(PilN domain-containing protein [Fusobacterium nucleatum])	ref_gene
C7Y58_RS01580	0.2594629289282416	-1.9464	1.27142612393e-05	5.16646248113e-05	yes	down	NA	NZ_CP028101.1	306981	305281	COG2831(U:Intracellular trafficking, secretion, and vesicular transport)	COG2831(Hemolysin activation/secretion protein)	CELLULAR PROCESSES AND SIGNALING	NA	NA	NA	NA	NA	NA	PF03865.17(ShlB:Haemolysin secretion/activation protein ShlB/FhaC/HecB); PF08479.15(POTRA_2:POTRA domain, ShlB-type); PF17287.6(POTRA_3:POTRA domain)	GO:0015031(biological_process:protein transport); GO:0098046(cellular_component:type V protein secretion system complex); GO:0046819(biological_process:protein secretion by the type V secretion system); GO:0008320(molecular_function:protein transmembrane transporter activity)	GO:0005215;GO:0009987;GO:0051179;GO:0032991	WP_106991717.1(ShlB/FhaC/HecB family hemolysin secretion/activation protein [Fusobacterium nucleatum])	ref_gene
C7Y58_RS08390	0.12459355133162228	-3.0047	1.97667143125e-05	7.67904602081e-05	yes	down	NA	NZ_CP028101.1	1725997	1726869	COG4974(L:Replication, recombination and repair)	COG4974(Site-specific recombinase XerD)	INFORMATION STORAGE AND PROCESSING	K04763	xerD	integrase/recombinase XerD	NA	NA	NA	PF00589.26(Phage_integrase:Phage integrase family); PF02899.21(Phage_int_SAM_1:Phage integrase, N-terminal SAM-like domain); PF13495.10(Phage_int_SAM_4:Phage integrase, N-terminal SAM-like domain)	GO:0006310(biological_process:DNA recombination); GO:0015074(biological_process:DNA integration); GO:0003677(molecular_function:DNA binding)	GO:0005488;GO:0009987;GO:0008152	WP_011016879.1(tyrosine-type recombinase/integrase [Fusobacterium nucleatum])	ref_gene
C7Y58_RS07110	0.44078078378950164	-1.18187	2.19729118089e-05	8.41536666327e-05	yes	down	NA	NZ_CP028101.1	1480319	1481869	COG4670(I:Lipid transport and metabolism)	COG4670(Acyl CoA:acetate/3-ketoacid CoA transferase)	METABOLISM	K01026	pct	propionate CoA-transferase [EC:2.8.3.1]	map00640(Propanoate metabolism); map00620(Pyruvate metabolism); map00643(Styrene degradation)	Metabolism;Metabolism;Metabolism	Carbohydrate metabolism;Carbohydrate metabolism;Xenobiotics biodegradation and metabolism	PF01144.27(CoA_trans:Coenzyme A transferase)	GO:0008410(molecular_function:CoA-transferase activity); GO:0046952(biological_process:ketone body catabolic process); GO:0018729(molecular_function:propionate CoA-transferase activity)	GO:0009987;GO:0003824;GO:0008152	WP_059222570.1(acyl CoA:acetate/3-ketoacid CoA transferase [Fusobacterium nucleatum])	ref_gene
C7Y58_RS04950	0.2961793447056235	-1.75546	3.3434769e-05	0.000125086825242	yes	down	galE	NZ_CP028101.1	1010280	1009306	COG1087(M:Cell wall/membrane/envelope biogenesis)	COG1087(UDP-glucose 4-epimerase)	CELLULAR PROCESSES AND SIGNALING	K01784	galE	UDP-glucose 4-epimerase [EC:5.1.3.2]	map00520(Amino sugar and nucleotide sugar metabolism); map01250(Biosynthesis of nucleotide sugars); map00541(O-Antigen nucleotide sugar biosynthesis); map00052(Galactose metabolism)	Metabolism;Metabolism;Metabolism;Metabolism	Carbohydrate metabolism;Global and overview maps;Glycan biosynthesis and metabolism;Carbohydrate metabolism	PF01370.25(Epimerase:NAD dependent epimerase/dehydratase family); PF16363.9(GDP_Man_Dehyd:GDP-mannose 4,6 dehydratase); PF02719.19(Polysacc_synt_2:Polysaccharide biosynthesis protein); PF01073.23(3Beta_HSD:3-beta hydroxysteroid dehydrogenase/isomerase family); PF04321.21(RmlD_sub_bind:RmlD substrate binding domain); PF07993.16(NAD_binding_4:Male sterility protein); PF13460.10(NAD_binding_10:NAD(P…	GO:0006012(biological_process:galactose metabolic process); GO:0003978(molecular_function:UDP-glucose 4-epimerase activity)	GO:0003824;GO:0008152	WP_005902584.1(UDP-glucose 4-epimerase GalE [Fusobacterium nucleatum])	ref_gene
C7Y58_RS00290	0.4656380624867626	-1.10272	3.48975454753e-05	0.000130078512048	yes	down	NA	NZ_CP028101.1	68628	67240	COG1106(R:General function prediction only)	COG1106(ATPase/GTPase, AAA15 family)	POORLY CHARACTERIZED	K06926	NA	uncharacterized protein	NA	NA	NA	PF13304.10(AAA_21:AAA domain, putative AbiEii toxin, Type IV TA system); PF13175.10(AAA_15:AAA ATPase domain); PF02463.23(SMC_N:RecF/RecN/SMC N terminal domain)	GO:0016887(molecular_function:ATPase activity); GO:0005524(molecular_function:ATP binding)	GO:0005488;GO:0003824	WP_011015670.1(ATP/GTP-binding protein [Fusobacterium nucleatum])	ref_gene
C7Y58_RS03600	0.1578514734797353	-2.66336	3.75881849335e-05	0.000139083155951	yes	down	NA	NZ_CP028101.1	729440	728628	COG0491(R:General function prediction only)	COG0491(Glyoxylase or a related metal-dependent hydrolase, beta-lactamase superfamily II)	POORLY CHARACTERIZED	NA	NA	NA	NA	NA	NA	PF00753.31(Lactamase_B:Metallo-beta-lactamase superfamily)	GO:0016787(molecular_function:hydrolase activity)	GO:0003824	WP_023040637.1(MBL fold metallo-hydrolase [Fusobacterium nucleatum])	ref_gene
C7Y58_RS01665	0.44745554866377624	-1.16018	4.01593694794e-05	0.000148055671815	yes	down	hrcA	NZ_CP028101.1	319938	318916	COG1420(K:Transcription)	COG1420(Transcriptional regulator of heat shock response)	INFORMATION STORAGE AND PROCESSING	K03705	hrcA	heat-inducible transcriptional repressor	NA	NA	NA	PF01628.25(HrcA:HrcA protein C terminal domain)	GO:0045892(biological_process:negative regulation of transcription, DNA-templated); GO:0003677(molecular_function:DNA binding)	GO:0005488;GO:0065007	WP_023040548.1(heat-inducible transcriptional repressor HrcA [Fusobacterium nucleatum])	ref_gene
C7Y58_RS10075	0.47644778567591994	-1.06961	5.30972810929e-05	0.000190547689596	yes	down	NA	NZ_CP028101.1	2083108	2081813	COG1757(C:Energy production and conversion)	COG1757(Na+/H+ antiporter NhaC/MleN)	METABOLISM	NA	NA	NA	NA	NA	NA	PF03553.18(Na_H_antiporter:Na+/H+ antiporter family); PF03606.19(DcuC:C4-dicarboxylate anaerobic carrier)	GO:0005886(cellular_component:plasma membrane)	GO:0110165	WP_147373200.1(Na+/H+ antiporter NhaC family protein [Fusobacterium nucleatum])	ref_gene
C7Y58_RS00425	0.48062191465136234	-1.05703	7.07771632615e-05	0.000248703087572	yes	down	ispD	NZ_CP028101.1	91009	90314	COG1211(I:Lipid transport and metabolism)	COG1211(2-C-methyl-D-erythritol 4-phosphate cytidylyltransferase)	METABOLISM	K00991	ispD	2-C-methyl-D-erythritol 4-phosphate cytidylyltransferase [EC:2.7.7.60]	map00900(Terpenoid backbone biosynthesis)	Metabolism	Metabolism of terpenoids and polyketides	PF01128.23(IspD:2-C-methyl-D-erythritol 4-phosphate cytidylyltransferase); PF12804.11(NTP_transf_3:MobA-like NTP transferase domain); PF00483.27(NTP_transferase:Nucleotidyl transferase)	GO:0019288(biological_process:isopentenyl diphosphate biosynthetic process, methylerythritol 4-phosphate pathway); GO:0016114(biological_process:terpenoid biosynthetic process); GO:0050518(molecular_function:2-C-methyl-D-erythritol 4-phosphate cytidylyltransferase activity)	GO:0009987;GO:0003824;GO:0008152	WP_011015681.1(2-C-methyl-D-erythritol 4-phosphate cytidylyltransferase [Fusobacterium nucleatum])	ref_gene
C7Y58_RS01905	0.08456815783985741	-3.56374	8.08735519415e-05	0.000280768557684	yes	down	NA	NZ_CP028101.1	367043	366684	NA	NA	NA	NA	NA	NA	NA	NA	NA	PF07087.15(DUF1353:Protein of unknown function (DUF1353))	NA	NA	WP_029597946.1(DUF1353 domain-containing protein [Fusobacterium nucleatum])	ref_gene
C7Y58_RS08400	0.4500410713620209	-1.15187	9.55445150354e-05	0.000326658950053	yes	down	NA	NZ_CP028101.1	1727968	1728474	COG2165(N:Cell motility); COG2165(U:Intracellular trafficking, secretion, and vesicular transport); COG2165(W:Extracellular structures)	COG2165(Type II secretory pathway, pseudopilin PulG); COG2165(Type II secretory pathway, pseudopilin PulG); COG2165(Type II secretory pathway, pseudopilin PulG)	CELLULAR PROCESSES AND SIGNALING;CELLULAR PROCESSES AND SIGNALING;CELLULAR PROCESSES AND SIGNALING	NA	NA	NA	NA	NA	NA	NA	GO:0016020(cellular_component:membrane)	GO:0110165	WP_005902935.1(hypothetical protein [Fusobacterium nucleatum])	ref_gene
C7Y58_RS09995	0.4095148227830707	-1.28801	0.000121127564991	0.000407923779603	yes	down	glsA	NZ_CP028101.1	2059399	2060313	COG2066(E:Amino acid transport and metabolism)	COG2066(Glutaminase)	METABOLISM	K01425	glsA	glutaminase [EC:3.5.1.2]	map05206(MicroRNAs in cancer); map00220(Arginine biosynthesis); map04964(Proximal tubule bicarbonate reclamation); map00470(D-Amino acid metabolism); map02020(Two-component system); map00250(Alanine, aspartate and glutamate metabolism); map04727(GABAergic synapse); map05230(Central carbon metabolism in cancer); map04724(Glutamatergic synapse)	Human Diseases;Metabolism;Organismal Systems;Metabolism;Environmental Information Processing;Metabolism;Organismal Systems;Human Diseases;Organismal Systems	Cancer: overview;Amino acid metabolism;Excretory system;Metabolism of other amino acids;Signal transduction;Amino acid metabolism;Nervous system;Cancer: overview;Nervous system	PF04960.19(Glutaminase:Glutaminase)	GO:0006541(biological_process:glutamine metabolic process); GO:0004359(molecular_function:glutaminase activity)	GO:0009987;GO:0003824;GO:0008152	WP_005903278.1(glutaminase A [Fusobacterium nucleatum])	ref_gene
C7Y58_RS05175	0.48591026512826974	-1.04124	0.00012343440209	0.000412944181536	yes	down	NA	NZ_CP028101.1	1067315	1068205	COG0540(F:Nucleotide transport and metabolism)	COG0540(Aspartate carbamoyltransferase, catalytic subunit)	METABOLISM	K00609	pyrB	aspartate carbamoyltransferase catalytic subunit [EC:2.1.3.2]	map00240(Pyrimidine metabolism); map00250(Alanine, aspartate and glutamate metabolism)	Metabolism;Metabolism	Nucleotide metabolism;Amino acid metabolism	PF02729.25(OTCace_N:Aspartate/ornithine carbamoyltransferase, carbamoyl-P binding domain); PF00185.28(OTCace:Aspartate/ornithine carbamoyltransferase, Asp/Orn binding domain)	GO:0006207(biological_process:'de novo' pyrimidine nucleobase biosynthetic process); GO:0006520(biological_process:cellular amino acid metabolic process); GO:0016597(molecular_function:amino acid binding); GO:0044205(biological_process:'de novo' UMP biosynthetic process); GO:0004070(molecular_function:aspartate carbamoyltransferase activity)	GO:0003824;GO:0009987;GO:0008152;GO:0005488	WP_147373100.1(aspartate carbamoyltransferase catalytic subunit [Fusobacterium nucleatum])	ref_gene
C7Y58_RS03760	0.06826831424405831	-3.87264	0.000127475178928	0.000423661349999	yes	down	NA	NZ_CP028101.1	759512	761293	COG2831(U:Intracellular trafficking, secretion, and vesicular transport)	COG2831(Hemolysin activation/secretion protein)	CELLULAR PROCESSES AND SIGNALING	K07326	fhaC	hemolysin activation/secretion protein	map05133(Pertussis)	Human Diseases	Infectious disease: bacterial	PF03865.17(ShlB:Haemolysin secretion/activation protein ShlB/FhaC/HecB); PF08479.15(POTRA_2:POTRA domain, ShlB-type); PF17287.6(POTRA_3:POTRA domain)	GO:0015031(biological_process:protein transport)	GO:0009987;GO:0051179	WP_147373076.1(ShlB/FhaC/HecB family hemolysin secretion/activation protein [Fusobacterium nucleatum])	ref_gene
C7Y58_RS09250	0.35188439806166333	-1.50683	0.000130102538452	0.000430977966983	yes	down	NA	NZ_CP028101.1	1911858	1910719	COG0859(M:Cell wall/membrane/envelope biogenesis)	COG0859(ADP-heptose:LPS heptosyltransferase)	CELLULAR PROCESSES AND SIGNALING	NA	NA	NA	NA	NA	NA	PF01075.21(Glyco_transf_9:Glycosyltransferase family 9 (heptosyltransferase))	GO:0016757(molecular_function:transferase activity, transferring glycosyl groups)	GO:0003824	WP_011017015.1(glycosyltransferase family 9 protein [Fusobacterium nucleatum])	ref_gene
C7Y58_RS06990	0.39907994169369077	-1.32525	0.000133834123029	0.000440953197134	yes	down	NA	NZ_CP028101.1	1452794	1451952	COG1284(S:Function unknown)	COG1284(Uncharacterized membrane-anchored protein YitT, contains DUF161 and DUF2179 domains)	POORLY CHARACTERIZED	NA	NA	NA	NA	NA	NA	PF02588.19(YitT_membrane:Uncharacterised 5xTM membrane BCR, YitT family COG1284); PF10035.13(DUF2179:Uncharacterized protein conserved in bacteria (DUF2179))	GO:0005886(cellular_component:plasma membrane)	GO:0110165	WP_005903458.1(YitT family protein [Fusobacterium nucleatum])	ref_gene
C7Y58_RS08510	0.24807508989001795	-2.01115	0.000168221070475	0.00055004757131	yes	down	NA	NZ_CP028101.1	1747805	1748158	NA	NA	NA	NA	NA	NA	NA	NA	NA	NA	GO:0016020(cellular_component:membrane)	GO:0110165	WP_147373164.1(hypothetical protein [Fusobacterium nucleatum])	ref_gene
C7Y58_RS05480	0.16759336135827035	-2.57696	0.000168725014646	0.000550805531683	yes	down	NA	NZ_CP028101.1	1135031	1135336	NA	NA	NA	NA	NA	NA	NA	NA	NA	NA	GO:0016020(cellular_component:membrane)	GO:0110165	WP_005902392.1(hypothetical protein [Fusobacterium nucleatum])	ref_gene
C7Y58_RS10000	0.4987584391263688	-1.00359	0.000177592550617	0.0005769619943	yes	down	NA	NZ_CP028101.1	2060371	2061783	COG1115(E:Amino acid transport and metabolism)	COG1115(Na+/alanine symporter)	METABOLISM	K03310	NA	alanine or glycine:cation symporter, AGCS family	NA	NA	NA	PF01235.21(Na_Ala_symp:Sodium:alanine symporter family)	GO:0005283(molecular_function:sodium:amino acid symporter activity); GO:0005886(cellular_component:plasma membrane)	GO:0005215;GO:0110165	WP_005903277.1(alanine/glycine:cation symporter family protein [Fusobacterium nucleatum])	ref_gene
C7Y58_RS03335	0.32049025999564185	-1.64165	0.000212809330505	0.000686963452858	yes	down	NA	NZ_CP028101.1	673337	672978	COG1733(K:Transcription)	COG1733(DNA-binding transcriptional regulator, HxlR family)	INFORMATION STORAGE AND PROCESSING	NA	NA	NA	NA	NA	NA	PF01638.21(HxlR:HxlR-like helix-turn-helix)	NA	NA	WP_005899751.1(MULTISPECIES: helix-turn-helix domain-containing protein [Fusobacterium])	ref_gene
C7Y58_RS01670	0.2918981067687121	-1.77646	0.000215512275044	0.000694580962879	yes	down	NA	NZ_CP028101.1	320121	320423	NA	NA	NA	NA	NA	NA	NA	NA	NA	PF14131.10(DUF4298:Domain of unknown function (DUF4298))	NA	NA	WP_147373016.1(DUF4298 domain-containing protein [Fusobacterium nucleatum])	ref_gene
C7Y58_RS06765	0.4407345734129295	-1.18202	0.000236319624893	0.000755407555557	yes	down	NA	NZ_CP028101.1	1407686	1408156	COG4807(S:Function unknown)	COG4807(Uncharacterized conserved protein YehS, DUF1456 family)	POORLY CHARACTERIZED	NA	NA	NA	NA	NA	NA	PF07308.17(DUF1456:Protein of unknown function (DUF1456))	NA	NA	WP_011016620.1(DUF1456 family protein [Fusobacterium nucleatum])	ref_gene
C7Y58_RS10195	0.4551285551762188	-1.13565	0.000236624698727	0.000755407555557	yes	down	NA	NZ_CP028101.1	2113991	2114728	COG1349(K:Transcription); COG1349(G:Carbohydrate transport and metabolism)	COG1349(DNA-binding transcriptional regulator of sugar metabolism, DeoR/GlpR family); COG1349(DNA-binding transcriptional regulator of sugar metabolism, DeoR/GlpR family)	INFORMATION STORAGE AND PROCESSING;METABOLISM	K03436	fruR2	DeoR family transcriptional regulator, fructose operon transcriptional repressor	NA	NA	NA	PF00455.26(DeoRC:DeoR C terminal sensor domain); PF08220.16(HTH_DeoR:DeoR-like helix-turn-helix domain); PF01047.26(MarR:MarR family); PF08279.16(HTH_11:HTH domain); PF13412.10(HTH_24:Winged helix-turn-helix DNA-binding)	GO:0003700(molecular_function:transcription factor activity, sequence-specific DNA binding); GO:0006351(biological_process:transcription, DNA-templated); GO:0003677(molecular_function:DNA binding)	GO:0005488;GO:0140110;GO:0009987;GO:0008152	WP_011017152.1(DeoR/GlpR family DNA-binding transcription regulator [Fusobacterium nucleatum])	ref_gene
C7Y58_RS05925	0.38332731664646763	-1.38335	0.000254653490314	0.000807866245135	yes	down	NA	NZ_CP028101.1	1228971	1229885	COG0758(L:Replication, recombination and repair)	COG0758(Predicted Rossmann fold nucleotide-binding protein DprA/Smf involved in DNA uptake)	INFORMATION STORAGE AND PROCESSING	NA	NA	NA	NA	NA	NA	PF02481.19(DNA_processg_A:DNA recombination-mediator protein A)	GO:0009294(biological_process:DNA mediated transformation)	GO:0009987	WP_011016492.1(DNA-processing protein DprA [Fusobacterium nucleatum])	ref_gene
C7Y58_RS06065	0.3985524063890765	-1.32716	0.000271860191596	0.000858416580017	yes	down	NA	NZ_CP028101.1	1263533	1263033	NA	NA	NA	NA	NA	NA	NA	NA	NA	NA	NA	NA	WP_011016514.1(hypothetical protein [Fusobacterium nucleatum])	ref_gene
C7Y58_RS05575	0.36743682576415954	-1.44443	0.000297347566929	0.000931627670996	yes	down	NA	NZ_CP028101.1	1156147	1157088	COG2342(G:Carbohydrate transport and metabolism)	COG2342(Endo alpha-1,4 polygalactosaminidase, GH114 family (was erroneously annotated as Cys-tRNA synthetase))	METABOLISM	K01884	cysS1	cysteinyl-tRNA synthetase, unknown class [EC:6.1.1.16]	map00970(Aminoacyl-tRNA biosynthesis)	Genetic Information Processing	Translation	PF03537.17(Glyco_hydro_114:Glycoside-hydrolase family GH114)	GO:0016874(molecular_function:ligase activity)	GO:0003824	WP_147373110.1(endo alpha-1,4 polygalactosaminidase [Fusobacterium nucleatum])	ref_gene
C7Y58_RS04135	0.2967724124585611	-1.75257	0.000307924193799	0.000961787913965	yes	down	NA	NZ_CP028101.1	837366	837632	COG2026(V:Defense mechanisms)	COG2026(mRNA-degrading endonuclease RelE, toxin component of the RelBE toxin-antitoxin system)	CELLULAR PROCESSES AND SIGNALING	K06218	relE	mRNA interferase RelE/StbE	NA	NA	NA	PF05016.19(ParE_toxin:ParE toxin of type II toxin-antitoxin system, parDE); PF15781.9(ParE-like_toxin:ParE-like toxin of type II bacterial toxin-antitoxin system)	NA	NA	WP_011016227.1(type II toxin-antitoxin system RelE/ParE family toxin [Fusobacterium nucleatum])	ref_gene
C7Y58_RS09700	0.38578113993494256	-1.37415	0.000329177725527	0.00102500879456	yes	down	NA	NZ_CP028101.1	1997808	1997449	NA	NA	NA	NA	NA	NA	NA	NA	NA	NA	NA	NA	WP_023038281.1(MULTISPECIES: hypothetical protein [Fusobacterium])	ref_gene
C7Y58_RS09015	0.07195316568406761	-3.7968	0.000330473300276	0.00102746230378	yes	down	dinB	NZ_CP028101.1	1866625	1867677	COG0389(L:Replication, recombination and repair)	COG0389(Nucleotidyltransferase/DNA polymerase DinP involved in DNA repair)	INFORMATION STORAGE AND PROCESSING	K02346	dinB	DNA polymerase IV [EC:2.7.7.7]	NA	NA	NA	PF00817.24(IMS:impB/mucB/samB family); PF11799.12(IMS_C:impB/mucB/samB family C-terminal domain)	GO:0005737(cellular_component:cytoplasm); GO:0006281(biological_process:DNA repair); GO:0000287(molecular_function:magnesium ion binding); GO:0003887(molecular_function:DNA-directed DNA polymerase activity); GO:0006261(biological_process:DNA-dependent DNA replication); GO:0009432(biological_process:SOS response); GO:0003684(molecular_function:damaged DNA binding)	GO:0005488;GO:0110165;GO:0009987;GO:0003824;GO:0008152;GO:0050896	WP_011016984.1(DNA polymerase IV [Fusobacterium nucleatum])	ref_gene
C7Y58_RS00555	0.40438317757967673	-1.30621	0.000332477828414	0.00103210908698	yes	down	cmk	NZ_CP028101.1	117983	117327	COG0283(F:Nucleotide transport and metabolism)	COG0283(Cytidylate kinase)	METABOLISM	K00945	cmk	CMP/dCMP kinase [EC:2.7.4.25]	map00240(Pyrimidine metabolism); map01232(Nucleotide metabolism)	Metabolism;Metabolism	Nucleotide metabolism;Global and overview maps	PF02224.22(Cytidylate_kin:Cytidylate kinase); PF13189.10(Cytidylate_kin2:Cytidylate kinase-like family); PF13238.10(AAA_18:AAA domain); PF13207.10(AAA_17:AAA domain); PF00005.31(ABC_tran:ABC transporter); PF00406.26(ADK:Adenylate kinase)	GO:0006220(biological_process:pyrimidine nucleotide metabolic process); GO:0005737(cellular_component:cytoplasm); GO:0016310(biological_process:phosphorylation); GO:0036430(molecular_function:CMP kinase activity); GO:0036431(molecular_function:dCMP kinase activity); GO:0005524(molecular_function:ATP binding)	GO:0110165;GO:0009987;GO:0003824;GO:0008152;GO:0005488	WP_011015703.1((d)CMP kinase [Fusobacterium nucleatum])	ref_gene
C7Y58_RS02425	0.09105673243808603	-3.45709	0.00036845484299	0.00113164279547	yes	down	NA	NZ_CP028101.1	464485	465042	NA	NA	NA	NA	NA	NA	NA	NA	NA	NA	GO:0016020(cellular_component:membrane)	GO:0110165	WP_023040767.1(hypothetical protein [Fusobacterium nucleatum])	ref_gene
C7Y58_RS02640	0.4636348096398978	-1.10894	0.000427106697705	0.00129994579873	yes	down	NA	NZ_CP028101.1	515776	516204	COG0735(P:Inorganic ion transport and metabolism)	COG0735(Fe2+ or Zn2+ uptake regulation protein Fur/Zur)	METABOLISM	K09825	perR	Fur family transcriptional regulator, peroxide stress response regulator	NA	NA	NA	PF01475.23(FUR:Ferric uptake regulator family)	GO:0003700(molecular_function:transcription factor activity, sequence-specific DNA binding); GO:0046872(molecular_function:metal ion binding)	GO:0005488;GO:0140110	WP_106991726.1(Fur family transcriptional regulator [Fusobacterium nucleatum])	ref_gene
C7Y58_RS07920	0.45936854894863344	-1.12228	0.000534447906338	0.00159311128487	yes	down	NA	NZ_CP028101.1	1639480	1638185	COG1757(C:Energy production and conversion)	COG1757(Na+/H+ antiporter NhaC/MleN)	METABOLISM	NA	NA	NA	NA	NA	NA	PF03553.18(Na_H_antiporter:Na+/H+ antiporter family)	GO:0005886(cellular_component:plasma membrane)	GO:0110165	WP_011016800.1(Na+/H+ antiporter NhaC family protein [Fusobacterium nucleatum])	ref_gene
C7Y58_RS02440	0.14113618268367564	-2.82484	0.000557154965317	0.00165592019061	yes	down	NA	NZ_CP028101.1	466739	467539	NA	NA	NA	NA	NA	NA	NA	NA	NA	NA	GO:0016020(cellular_component:membrane)	GO:0110165	WP_147373043.1(hypothetical protein [Fusobacterium nucleatum])	ref_gene
C7Y58_RS03535	0.4876711793995904	-1.03602	0.000637608355009	0.00185686231732	yes	down	NA	NZ_CP028101.1	714273	714896	COG1279(E:Amino acid transport and metabolism)	COG1279(Arginine exporter protein ArgO)	METABOLISM	K06895	lysE	L-lysine exporter family protein LysE/ArgO	NA	NA	NA	PF01810.22(LysE:LysE type translocator)	GO:0006865(biological_process:amino acid transport); GO:0005886(cellular_component:plasma membrane)	GO:0051179;GO:0110165	WP_005902979.1(LysE/ArgO family amino acid transporter [Fusobacterium nucleatum])	ref_gene
C7Y58_RS04960	0.1999985535549355	-2.32194	0.000684479292839	0.00199049725389	yes	down	NA	NZ_CP028101.1	1011504	1013360	COG4878(S:Function unknown)	COG4878(Uncharacterized conserved protein, DUF2194 domain)	POORLY CHARACTERIZED	NA	NA	NA	NA	NA	NA	PF09960.13(DUF2194:Uncharacterised protein conserved in bacteria (DUF2194)); PF10096.13(DUF2334:Uncharacterized protein conserved in bacteria (DUF2334))	GO:0016020(cellular_component:membrane); GO:0005975(biological_process:carbohydrate metabolic process)	GO:0008152;GO:0110165	WP_005902582.1(DUF2194 domain-containing protein [Fusobacterium nucleatum])	ref_gene
C7Y58_RS02550	0.10285126116192086	-3.28137	0.000688001099414	0.00199786832886	yes	down	NA	NZ_CP028101.1	490678	490211	COG1396(K:Transcription)	COG1396(Transcriptional regulator, contains XRE-family HTH domain)	INFORMATION STORAGE AND PROCESSING	NA	NA	NA	NA	NA	NA	PF01381.26(HTH_3:Helix-turn-helix); PF12844.11(HTH_19:Helix-turn-helix domain); PF13443.10(HTH_26:Cro/C1-type HTH DNA-binding domain); PF01777.22(Ribosomal_L27e:Ribosomal L27e protein family); PF01022.24(HTH_5:Bacterial regulatory protein, arsR family); PF13560.10(HTH_31:Helix-turn-helix domain); PF20317.2(HTH_60:Helix-turn-helix domain)	GO:0003677(molecular_function:DNA binding)	GO:0005488	WP_011016009.1(helix-turn-helix domain-containing protein [Fusobacterium nucleatum])	ref_gene
C7Y58_RS10085	0.17165912610379855	-2.54238	0.000767124794579	0.0022086210302	yes	down	NA	NZ_CP028101.1	2084456	2085826	COG1167(K:Transcription); COG1167(E:Amino acid transport and metabolism)	COG1167(DNA-binding transcriptional regulator, MocR family, contains an aminotransferase domain); COG1167(DNA-binding transcriptional regulator, MocR family, contains an aminotransferase domain)	INFORMATION STORAGE AND PROCESSING;METABOLISM	NA	NA	NA	NA	NA	NA	PF00155.25(Aminotran_1_2:Aminotransferase class I and II); PF00392.25(GntR:Bacterial regulatory proteins, gntR family); PF01397.25(Terpene_synth:Terpene synthase, N-terminal domain)	GO:0003700(molecular_function:transcription factor activity, sequence-specific DNA binding); GO:0008483(molecular_function:transaminase activity); GO:0006351(biological_process:transcription, DNA-templated); GO:0030170(molecular_function:pyridoxal phosphate binding); GO:0003677(molecular_function:DNA binding)	GO:0140110;GO:0009987;GO:0003824;GO:0008152;GO:0005488	WP_011017136.1(PLP-dependent aminotransferase family protein [Fusobacterium nucleatum])	ref_gene
C7Y58_RS01115	0.34565523335591597	-1.53259	0.000854761640613	0.00241625357626	yes	down	rsmG	NZ_CP028101.1	220831	220133	COG0357(J:Translation, ribosomal structure and biogenesis)	COG0357(16S rRNA G527 N7-methylase RsmG (former glucose-inhibited division protein B))	INFORMATION STORAGE AND PROCESSING	K03501	gidB	16S rRNA (guanine527-N7)-methyltransferase [EC:2.1.1.170]	NA	NA	NA	PF02527.19(GidB:rRNA small subunit methyltransferase G); PF13847.10(Methyltransf_31:Methyltransferase domain); PF05175.18(MTS:Methyltransferase small domain)	GO:0005737(cellular_component:cytoplasm); GO:0070043(molecular_function:rRNA (guanine-N7-)-methyltransferase activity)	GO:0003824;GO:0110165	WP_011015789.1(16S rRNA (guanine(527)-N(7))-methyltransferase RsmG [Fusobacterium nucleatum])	ref_gene
C7Y58_RS05770	0.14756288609884088	-2.7606	0.00100969146488	0.00281489741723	yes	down	NA	NZ_CP028101.1	1201698	1202792	COG0726(G:Carbohydrate transport and metabolism); COG0726(M:Cell wall/membrane/envelope biogenesis)	COG0726(Peptidoglycan/xylan/chitin deacetylase, PgdA/NodB/CDA1 family); COG0726(Peptidoglycan/xylan/chitin deacetylase, PgdA/NodB/CDA1 family)	METABOLISM;CELLULAR PROCESSES AND SIGNALING	NA	NA	NA	NA	NA	NA	PF01522.25(Polysacc_deac_1:Polysaccharide deacetylase)	GO:0016810(molecular_function:hydrolase activity, acting on carbon-nitrogen (but not peptide) bonds); GO:0016020(cellular_component:membrane); GO:0005975(biological_process:carbohydrate metabolic process)	GO:0003824;GO:0008152;GO:0110165	WP_029598333.1(polysaccharide deacetylase family protein [Fusobacterium nucleatum])	ref_gene
C7Y58_RS08200	0.38964524706499487	-1.35977	0.00111408917931	0.00308470109292	yes	down	NA	NZ_CP028101.1	1695234	1695830	COG1309(K:Transcription)	COG1309(DNA-binding protein, AcrR family, includes nucleoid occlusion protein SlmA)	INFORMATION STORAGE AND PROCESSING	NA	NA	NA	NA	NA	NA	PF00440.27(TetR_N:Bacterial regulatory proteins, tetR family)	GO:0016020(cellular_component:membrane); GO:0003677(molecular_function:DNA binding)	GO:0005488;GO:0110165	WP_147373163.1(TetR/AcrR family transcriptional regulator [Fusobacterium nucleatum])	ref_gene
C7Y58_RS01790	0.3083139679653228	-1.69753	0.00114115614259	0.00315532791339	yes	down	NA	NZ_CP028101.1	342492	341902	NA	NA	NA	NA	NA	NA	NA	NA	NA	NA	NA	NA	WP_147373019.1(TIGR02536 family ethanolamine utilization protein [Fusobacterium nucleatum])	ref_gene
C7Y58_RS10235	0.3564369670601142	-1.48828	0.00114388191765	0.00315718033947	yes	down	fap2	NZ_CP028101.1	2136519	2126125	COG3147(D:Cell cycle control, cell division, chromosome partitioning)	COG3147(Cell division protein DedD (periplasmic protein involved in septation))	CELLULAR PROCESSES AND SIGNALING	NA	NA	NA	NA	NA	NA	NA	NA	NA	ALF25877.1(hypothetical protein RN95_05290 [Fusobacterium nucleatum subsp. nucleatum])	ref_gene
C7Y58_RS07795	0.2582349512651684	-1.95324	0.00120226	0.0032972468593	yes	down	NA	NZ_CP028101.1	1617762	1617031	COG4277(R:General function prediction only)	COG4277(Predicted DNA modification or repair protein, contains radical SAM and helix-hairpin-helix domains)	POORLY CHARACTERIZED	NA	NA	NA	NA	NA	NA	PF13566.10(DUF4130:Domain of unknown function (DUF4130)	NA	NA	WP_011016780.1(TIGR03915 family putative DNA repair protein [Fusobacterium nucleatum])	ref_gene
C7Y58_RS03875	0.1791330786658327	-2.4809	0.00121394412874	0.00332479420374	yes	down	NA	NZ_CP028101.1	788388	788660	NA	NA	NA	NA	NA	NA	NA	NA	NA	PF14947.10(HTH_45:Winged helix-turn-helix)	NA	NA	WP_187106040.1(hypothetical protein [Fusobacterium nucleatum])	ref_gene
C7Y58_RS07760	0.3331864765274726	-1.5856	0.00132742168879	0.00358226866414	yes	down	NA	NZ_CP028101.1	1607239	1607889	COG1451(R:General function prediction only)	COG1451(UTP pyrophosphatase, metal-dependent hydrolase family)	POORLY CHARACTERIZED	NA	NA	NA	NA	NA	NA	PF01863.21(YgjP-like:YgjP-like, metallopeptidase domain); PF08325.14(WLM:WLM domain); PF10263.13(SprT-like:SprT-like family)	GO:0008237(molecular_function:metallopeptidase activity)	GO:0003824	AAL95142.1(Zinc metalloprotease [Fusobacterium nucleatum subsp. nucleatum ATCC 25586])	ref_gene
C7Y58_RS02445	0.291950602636722	-1.7762	0.00135774113889	0.00364949278235	yes	down	NA	NZ_CP028101.1	467800	469071	COG1450(U:Intracellular trafficking, secretion, and vesicular transport)	COG1450(Type II secretory pathway component GspD/PulD (secretin))	CELLULAR PROCESSES AND SIGNALING	K02453	gspD	general secretion pathway protein D	map03070(Bacterial secretion system); map05111(Biofilm formation - Vibrio cholerae)	Environmental Information Processing;Cellular Processes	Membrane transport;Cellular community - prokaryotes	PF00263.25(Secretin:Bacterial type II and III secretion system protein); PF03958.21(Secretin_N:Bacterial type II/III secretion system short domain); PF13715.10(CarbopepD_reg_2:CarboxypepD_reg-like domain); PF13620.10(CarboxypepD_reg:Carboxypeptidase regulatory-like domain)	GO:0009306(biological_process:protein secretion)	GO:0009987;GO:0051179	WP_106991723.1(carboxypeptidase-like regulatory domain-containing protein [Fusobacterium nucleatum])	ref_gene
C7Y58_RS00870	0.3639996433701143	-1.45799	0.00138114485546	0.00370747637592	yes	down	NA	NZ_CP028101.1	169910	168573	NA	NA	NA	NA	NA	NA	NA	NA	NA	NA	GO:0016020(cellular_component:membrane); GO:0005524(molecular_function:ATP binding)	GO:0110165;GO:0005488	WP_011015742.1(ABC transporter ATP-binding protein [Fusobacterium nucleatum])	ref_gene
C7Y58_RS10320	0.16987040608374196	-2.55749	0.00141877034009	0.00379338331352	yes	down	NA	NZ_CP028101.1	2154151	2155026	COG0697(G:Carbohydrate transport and metabolism); COG0697(E:Amino acid transport and metabolism); COG0697(R:General function prediction only)	COG0697(Permease of the drug/metabolite transporter (DMT) superfamily); COG0697(Permease of the drug/metabolite transporter (DMT) superfamily); COG0697(Permease of the drug/metabolite transporter (DMT) superfamily)	METABOLISM;METABOLISM;POORLY CHARACTERIZED	NA	NA	NA	NA	NA	NA	PF00892.24(EamA:EamA-like transporter family)	GO:0016020(cellular_component:membrane)	GO:0110165	WP_011017172.1(DMT family transporter [Fusobacterium nucleatum])	ref_gene
C7Y58_RS07150	0.49544895711680204	-1.01319	0.00149986694287	0.00398913362993	yes	down	NA	NZ_CP028101.1	1489394	1489912	COG0703(E:Amino acid transport and metabolism)	COG0703(Shikimate kinase)	METABOLISM	K00891	aroK	shikimate kinase [EC:2.7.1.71]	map00400(Phenylalanine, tyrosine and tryptophan biosynthesis)	Metabolism	Amino acid metabolism	PF01202.26(SKI:Shikimate kinase); PF13238.10(AAA_18:AAA domain); PF13189.10(Cytidylate_kin2:Cytidylate kinase-like family); PF01712.23(dNK:Deoxynucleoside kinase); PF13671.10(AAA_33:AAA domain); PF00004.33(AAA:ATPase family associated with various cellular activities (AAA))	GO:0005737(cellular_component:cytoplasm); GO:0008652(biological_process:cellular amino acid biosynthetic process); GO:0009423(biological_process:chorismate biosynthetic process); GO:0016310(biological_process:phosphorylation); GO:0000287(molecular_function:magnesium ion binding); GO:0004765(molecular_function:shikimate kinase activity); GO:0005524(molecular_function:ATP binding); GO:0009073(biolo…	GO:0110165;GO:0009987;GO:0003824;GO:0008152;GO:0005488	WP_005903422.1(shikimate kinase [Fusobacterium nucleatum])	ref_gene
C7Y58_RS10035	0.33827694524444835	-1.56372	0.00171385892089	0.00453444504037	yes	down	NA	NZ_CP028101.1	2071865	2072419	COG3404(E:Amino acid transport and metabolism)	COG3404(Formiminotetrahydrofolate cyclodeaminase)	METABOLISM	NA	NA	NA	NA	NA	NA	PF04961.16(FTCD_C:Formiminotransferase-cyclodeaminase)	GO:0030412(molecular_function:formimidoyltetrahydrofolate cyclodeaminase activity); GO:0003824(molecular_function:catalytic activity); GO:0016020(cellular_component:membrane)	GO:0003824;GO:0110165	WP_029597423.1(cyclodeaminase/cyclohydrolase family protein [Fusobacterium nucleatum])	ref_gene
C7Y58_RS05385	0.1841143352635457	-2.44133	0.00172589290152	0.00456032275805	yes	down	hpf	NZ_CP028101.1	1114099	1114644	COG1544(J:Translation, ribosomal structure and biogenesis)	COG1544(Ribosome-associated translation inhibitor RaiA)	INFORMATION STORAGE AND PROCESSING	K05808	hpf	ribosome hibernation promoting factor	NA	NA	NA	PF02482.23(Ribosomal_S30AE:Sigma 54 modulation protein / S30EA ribosomal protein); PF16321.9(Ribosom_S30AE_C:Sigma 54 modulation/S30EA ribosomal protein C terminus)	GO:0006417(biological_process:regulation of translation); GO:0044238(biological_process:primary metabolic process); GO:0005737(cellular_component:cytoplasm)	GO:0065007;GO:0110165;GO:0008152	WP_011016408.1(ribosome-associated translation inhibitor RaiA [Fusobacterium nucleatum])	ref_gene
C7Y58_RS09485	0.38906039218414823	-1.36193	0.00173520555411	0.00456732710902	yes	down	NA	NZ_CP028101.1	1960015	1958480	NA	NA	NA	NA	NA	NA	NA	NA	NA	PF13644.10(DKNYY:DKNYY family)	GO:0016020(cellular_component:membrane)	GO:0110165	WP_147373187.1(DKNYY domain-containing protein [Fusobacterium nucleatum])	ref_gene
C7Y58_RS05920	0.2512919949100694	-1.99256	0.00183261320667	0.00479845941824	yes	down	NA	NZ_CP028101.1	1228487	1228978	NA	NA	NA	NA	NA	NA	NA	NA	NA	NA	GO:0016020(cellular_component:membrane)	GO:0110165	WP_011016491.1(hypothetical protein [Fusobacterium nucleatum])	ref_gene
C7Y58_RS10795	0.29377868606099083	-1.7672	0.00290397765748	0.00725635898609	yes	down	NA	NZ_CP028101.1	583229	582861	NA	NA	NA	NA	NA	NA	NA	NA	NA	PF04986.17(Y2_Tnp:Putative transposase)	GO:0004803(molecular_function:transposase activity); GO:0016020(cellular_component:membrane); GO:0006313(biological_process:transposition, DNA-mediated); GO:0003677(molecular_function:DNA binding)	GO:0005488;GO:0110165;GO:0009987;GO:0003824;GO:0008152	AAL94071.1(Transposase [Fusobacterium nucleatum subsp. nucleatum ATCC 25586])	ref_gene
C7Y58_RS05560	0.38915338421505613	-1.36159	0.00312715809967	0.00776609569783	yes	down	NA	NZ_CP028101.1	1148709	1148981	COG2026(V:Defense mechanisms)	COG2026(mRNA-degrading endonuclease RelE, toxin component of the RelBE toxin-antitoxin system)	CELLULAR PROCESSES AND SIGNALING	NA	NA	NA	NA	NA	NA	PF05016.19(ParE_toxin:ParE toxin of type II toxin-antitoxin system, parDE)	NA	NA	WP_011016431.1(type II toxin-antitoxin system RelE/ParE family toxin [Fusobacterium nucleatum])	ref_gene
C7Y58_RS03610	0.1462075504796872	-2.77391	0.00321297377371	0.00796943494851	yes	down	NA	NZ_CP028101.1	731012	730386	NA	NA	NA	NA	NA	NA	NA	NA	NA	NA	NA	NA	WP_011015870.1(hypothetical protein [Fusobacterium nucleatum])	ref_gene
C7Y58_RS07860	0.45074561261018053	-1.14961	0.00327874283792	0.00812261383591	yes	down	cbiE	NZ_CP028101.1	1627484	1626795	COG2241(H:Coenzyme transport and metabolism)	COG2241(Precorrin-6B methylase 1)	METABOLISM	K03399	cbiE	cobalt-precorrin-7 (C5)-methyltransferase [EC:2.1.1.289]	map00860(Porphyrin metabolism)	Metabolism	Metabolism of cofactors and vitamins	PF00590.24(TP_methylase:Tetrapyrrole (Corrin/Porphyrin) Methylases)	GO:0009236(biological_process:cobalamin biosynthetic process); GO:0008276(molecular_function:protein methyltransferase activity); GO:0032259(biological_process:methylation)	GO:0009987;GO:0003824;GO:0008152	WP_050776657.1(precorrin-6y C5,15-methyltransferase (decarboxylating) subunit CbiE [Fusobacterium nucleatum])	ref_gene
C7Y58_RS02555	0.34746173234645095	-1.52507	0.00344199265566	0.00848549711943	yes	down	NA	NZ_CP028101.1	490862	491365	NA	NA	NA	NA	NA	NA	NA	NA	NA	NA	NA	NA	WP_011016008.1(hypothetical protein [Fusobacterium nucleatum])	ref_gene
C7Y58_RS08260	0.48146618058513996	-1.05449	0.0034728210419	0.00855108246813	yes	down	NA	NZ_CP028101.1	1703741	1704673	NA	NA	NA	NA	NA	NA	NA	NA	NA	NA	GO:0016020(cellular_component:membrane)	GO:0110165	WP_021779467.1(hypothetical protein [Fusobacterium nucleatum])	ref_gene
C7Y58_RS08515	0.3332399812681708	-1.58537	0.00387484879891	0.00947185261955	yes	down	NA	NZ_CP028101.1	1748151	1749395	NA	NA	NA	NA	NA	NA	NA	NA	NA	NA	NA	NA	WP_011016895.1(hypothetical protein [Fusobacterium nucleatum])	ref_gene
C7Y58_RS00330	0.3309008288529988	-1.59553	0.00409970260638	0.00992559578387	yes	down	pgeF	NZ_CP028101.1	83850	83122	COG1496(P:Inorganic ion transport and metabolism)	COG1496(Copper oxidase (laccase) domain)	METABOLISM	K05810	yfiH	purine-nucleoside/S-methyl-5'-thioadenosine phosphorylase / adenosine deaminase [EC:2.4.2.1 2.4.2.28 3.5.4.4]	map00270(Cysteine and methionine metabolism); map01232(Nucleotide metabolism); map00230(Purine metabolism)	Metabolism;Metabolism;Metabolism	Amino acid metabolism;Global and overview maps;Nucleotide metabolism	PF02578.19(Cu-oxidase_4:Multi-copper polyphenol oxidoreductase laccase)	GO:0017061(molecular_function:S-methyl-5-thioadenosine phosphorylase activity); GO:0046936(molecular_function:deoxyadenosine deaminase activity); GO:0046872(molecular_function:metal ion binding); GO:0004000(molecular_function:adenosine deaminase activity)	GO:0003824;GO:0005488	WP_011015675.1(peptidoglycan editing factor PgeF [Fusobacterium nucleatum])	ref_gene
C7Y58_RS06890	0.4641014054201428	-1.10749	0.00411147035242	0.00994219354038	yes	down	NA	NZ_CP028101.1	1431093	1433255	COG1629(P:Inorganic ion transport and metabolism)	COG1629(Outer membrane receptor protein, Fe transport)	METABOLISM	NA	NA	NA	NA	NA	NA	PF00593.28(TonB_dep_Rec:TonB dependent receptor); PF07715.19(Plug:TonB-dependent Receptor Plug Domain)	GO:0009279(cellular_component:cell outer membrane)	GO:0110165	WP_147373141.1(TonB-dependent receptor [Fusobacterium nucleatum])	ref_gene
C7Y58_RS03900	0.2967688284773672	-1.75259	0.00444696265169	0.0107024157403	yes	down	NA	NZ_CP028101.1	793576	793860	NA	NA	NA	NA	NA	NA	NA	NA	NA	NA	NA	NA	WP_005899613.1(MULTISPECIES: hypothetical protein [Fusobacterium])	ref_gene
C7Y58_RS06190	0.3927733181543659	-1.34823	0.00458962937652	0.0109803899032	yes	down	NA	NZ_CP028101.1	1293576	1293049	COG4283(R:General function prediction only)	COG4283(Uncharacterized conserved protein DfsB/IRC4, DUF1706 (PF08020) domain)	POORLY CHARACTERIZED	NA	NA	NA	NA	NA	NA	PF08020.15(DUF1706:Protein of unknown function (DUF1706))	NA	NA	WP_147373130.1(ClbS/DfsB family four-helix bundle protein [Fusobacterium nucleatum])	ref_gene
C7Y58_RS10595	0.17727687519278248	-2.49592	0.00493668685728	0.0117413092822	yes	down	NA	NZ_CP028101.1	1751245	1751382	NA	NA	NA	NA	NA	NA	NA	NA	NA	NA	NA	NA	WP_023041416.1(MULTISPECIES: hypothetical protein [Fusobacterium])	ref_gene
C7Y58_RS00875	0.46015001928458443	-1.11982	0.00549261697833	0.0129418588639	yes	down	NA	NZ_CP028101.1	171125	169923	COG1696(M:Cell wall/membrane/envelope biogenesis)	COG1696(D-alanyl-lipoteichoic acid acyltransferase DltB, MBOAT superfamily)	CELLULAR PROCESSES AND SIGNALING	NA	NA	NA	NA	NA	NA	PF03062.23(MBOAT:MBOAT, membrane-bound O-acyltransferase family); PF13813.10(MBOAT_2:Membrane bound O-acyl transferase family)	GO:0016746(molecular_function:transferase activity, transferring acyl groups); GO:0042121(biological_process:alginic acid biosynthetic process); GO:0005886(cellular_component:plasma membrane)	GO:0110165;GO:0009987;GO:0003824;GO:0008152	WP_238968219.1(MBOAT family O-acyltransferase [Fusobacterium nucleatum])	ref_gene
C7Y58_RS03150	0.02741041021219148	-5.18913	0.00596958117427	0.0139198528764	yes	down	NA	NZ_CP028101.1	621889	622578	COG2964(K:Transcription)	COG2964(Predicted transcriptional regulator YheO, contains PAS and DNA-binding HTH domains)	INFORMATION STORAGE AND PROCESSING	NA	NA	NA	NA	NA	NA	PF08348.15(PAS_6:YheO-like PAS domain); PF13309.10(HTH_22:HTH domain); PF02796.19(HTH_7:Helix-turn-helix domain of resolvase)	NA	NA	WP_005904004.1(PAS domain-containing protein [Fusobacterium nucleatum])	ref_gene
C7Y58_RS07835	0.4418556882669166	-1.17835	0.00597684013225	0.0139207415739	yes	down	NA	NZ_CP028101.1	1623679	1623215	NA	NA	NA	NA	NA	NA	NA	NA	NA	NA	GO:0016020(cellular_component:membrane)	GO:0110165	WP_011016788.1(hypothetical protein [Fusobacterium nucleatum])	ref_gene
C7Y58_RS00285	0.40435439969709325	-1.30631	0.00606046927323	0.0140528177172	yes	down	NA	NZ_CP028101.1	67235	66291	NA	NA	NA	NA	NA	NA	NA	NA	NA	PF13707.10(RloB:RloB-like protein)	NA	NA	WP_011015669.1(RloB family protein [Fusobacterium nucleatum])	ref_gene
C7Y58_RS10615	0.2707420489964238	-1.88501	0.00630048415448	0.0144790768654	yes	down	NA	NZ_CP028101.1	125893	126018	NA	NA	NA	NA	NA	NA	NA	NA	NA	NA	NA	NA	WP_261790637.1(hypothetical protein [Fusobacterium nucleatum])	ref_gene
C7Y58_RS01795	0.2052424683669875	-2.2846	0.0063279938146	0.0145049371243	yes	down	NA	NZ_CP028101.1	343256	342489	COG4812(E:Amino acid transport and metabolism)	COG4812(Ethanolamine utilization protein EutT, cobalamin adenosyltransferase)	METABOLISM	K04032	eutT	ethanolamine utilization cobalamin adenosyltransferase [EC:2.5.1.154]	map00860(Porphyrin metabolism)	Metabolism	Metabolism of cofactors and vitamins	PF01923.22(Cob_adeno_trans:Cobalamin adenosyltransferase)	GO:0009236(biological_process:cobalamin biosynthetic process); GO:0006580(biological_process:ethanolamine metabolic process); GO:0008817(molecular_function:cob(I)yrinic acid a,c-diamide adenosyltransferase activity); GO:0005524(molecular_function:ATP binding)	GO:0005488;GO:0009987;GO:0003824;GO:0008152	WP_011016129.1(ethanolamine utilization cobalamin adenosyltransferase [Fusobacterium nucleatum])	ref_gene
C7Y58_RS08530	0.08718666846908354	-3.51975	0.00643397879791	0.0147264373312	yes	down	NA	NZ_CP028101.1	1751741	1752007	COG2026(V:Defense mechanisms)	COG2026(mRNA-degrading endonuclease RelE, toxin component of the RelBE toxin-antitoxin system)	CELLULAR PROCESSES AND SIGNALING	NA	NA	NA	NA	NA	NA	PF05016.19(ParE_toxin:ParE toxin of type II toxin-antitoxin system, parDE)	NA	NA	WP_011016898.1(MULTISPECIES: type II toxin-antitoxin system RelE/ParE family toxin [Fusobacterium])	ref_gene
C7Y58_RS07520	0.4273239210721398	-1.2266	0.00699430921383	0.0157644564018	yes	down	NA	NZ_CP028101.1	1564142	1566013	COG0775(F:Nucleotide transport and metabolism); COG0775(H:Coenzyme transport and metabolism)	COG0775(Nucleoside phosphorylase/nucleosidase, includes 5'-methylthioadenosine/S-adenosylhomocysteine nucleosidase MtnN and futalosine hydrolase MqnB); COG0775(Nucleoside phosphorylase/nucleosidase, includes 5'-methylthioadenosine/S-adenosylhomocysteine nucleosidase MtnN and futalosine hydrolase MqnB)	METABOLISM;METABOLISM	NA	NA	NA	NA	NA	NA	PF20903.1(SPL:Spore photoproduct lyase); PF04055.25(Radical_SAM:Radical SAM superfamily)	GO:0016829(molecular_function:lyase activity); GO:0009116(biological_process:nucleoside metabolic process)	GO:0009987;GO:0003824;GO:0008152	WP_011016733.1(spore photoproduct lyase [Fusobacterium nucleatum])	ref_gene
C7Y58_RS07740	0.3520567710343547	-1.50612	0.00712470681976	0.0159964462326	yes	down	NA	NZ_CP028101.1	1602988	1604376	COG0642(T:Signal transduction mechanisms)	COG0642(Signal transduction histidine kinase)	CELLULAR PROCESSES AND SIGNALING	NA	NA	NA	NA	NA	NA	PF02518.30(HATPase_c:Histidine kinase-, DNA gyrase B-, and HSP90-like ATPase); PF13589.10(HATPase_c_3:Histidine kinase-, DNA gyrase B-, and HSP90-like ATPase); PF00512.29(HisKA:His Kinase A (phospho-acceptor) domain)	GO:0000155(molecular_function:phosphorelay sensor kinase activity); GO:0016020(cellular_component:membrane)	GO:0003824;GO:0140299;GO:0110165	WP_011016770.1(HAMP domain-containing sensor histidine kinase [Fusobacterium nucleatum])	ref_gene
C7Y58_RS10680	0.26785053940430076	-1.9005	0.0077691926836	0.0172421556925	yes	down	NA	NZ_CP028101.1	882344	882523	COG3177(K:Transcription)	COG3177(Fic family protein)	INFORMATION STORAGE AND PROCESSING	NA	NA	NA	NA	NA	NA	PF13412.10(HTH_24:Winged helix-turn-helix DNA-binding)	GO:0005524(molecular_function:ATP binding)	GO:0005488	WP_011016263.1(hypothetical protein [Fusobacterium nucleatum])	ref_gene
C7Y58_RS06150	0.31585940273276425	-1.66265	0.0078307886651	0.0173219	yes	down	dnaN	NZ_CP028101.1	1285210	1284116	COG0592(L:Replication, recombination and repair)	COG0592(DNA polymerase III sliding clamp (beta) subunit, PCNA homolog)	INFORMATION STORAGE AND PROCESSING	K02338	dnaN	DNA polymerase III subunit beta [EC:2.7.7.7]	map03430(Mismatch repair); map03440(Homologous recombination); map03030(DNA replication)	Genetic Information Processing;Genetic Information Processing;Genetic Information Processing	Replication and repair;Replication and repair;Replication and repair	PF00712.23(DNA_pol3_beta:DNA polymerase III beta subunit, N-terminal domain); PF02767.20(DNA_pol3_beta_2:DNA polymerase III beta subunit, central domain); PF02768.19(DNA_pol3_beta_3:DNA polymerase III beta subunit, C-terminal domain)	GO:0005737(cellular_component:cytoplasm); GO:0008408(molecular_function:3'-5' exonuclease activity); GO:0003887(molecular_function:DNA-directed DNA polymerase activity); GO:0009360(cellular_component:DNA polymerase III complex); GO:0003677(molecular_function:DNA binding); GO:0006260(biological_process:DNA replication)	GO:0008152;GO:0005488;GO:0110165;GO:0009987;GO:0003824;GO:0032991	WP_011016530.1(DNA polymerase III subunit beta [Fusobacterium nucleatum])	ref_gene
C7Y58_RS09155	0.39964378851580995	-1.32321	0.00851919681938	0.0186813156689	yes	down	NA	NZ_CP028101.1	1893689	1893030	COG0666(T:Signal transduction mechanisms)	COG0666(Ankyrin repeat)	CELLULAR PROCESSES AND SIGNALING	NA	NA	NA	NA	NA	NA	PF09346.14(SMI1_KNR4:SMI1 / KNR4 family (SUKH-1)); PF14568.10(SUKH_6:SMI1-KNR4 cell-wall); PF14567.10(SUKH_5:SMI1-KNR4 cell-wall)	NA	NA	WP_023041484.1(SMI1/KNR4 family protein [Fusobacterium nucleatum])	ref_gene
C7Y58_RS07755	0.30354921309421573	-1.72	0.00908027749757	0.0197539133316	yes	down	NA	NZ_CP028101.1	1607185	1606541	COG2453(T:Signal transduction mechanisms)	COG2453(Protein-tyrosine phosphatase)	CELLULAR PROCESSES AND SIGNALING	NA	NA	NA	NA	NA	NA	PF01569.25(PAP2:PAP2 superfamily); PF14378.10(PAP2_3:PAP2 superfamily)	GO:0016020(cellular_component:membrane)	GO:0110165	WP_147373153.1(phosphatase PAP2 family protein [Fusobacterium nucleatum])	ref_gene
C7Y58_RS06445	0.27990734323926714	-1.83698	0.00955443247613	0.0206604394569	yes	down	NA	NZ_CP028101.1	1340107	1341267	COG1479(V:Defense mechanisms)	COG1479(DNAse/DNA nickase specific for phosphorothioated or glycosylated phage DNA, GmrSD/DndB/SspE family, contains DUF262 and HNH nuclease domains)	CELLULAR PROCESSES AND SIGNALING	NA	NA	NA	NA	NA	NA	PF03235.18(DUF262:Protein of unknown function DUF262)	NA	NA	WP_029598037.1(DUF262 domain-containing protein [Fusobacterium nucleatum])	ref_gene
C7Y58_RS04140	0.09451712312071033	-3.40328	0.00980985447021	0.0211449898272	yes	down	NA	NZ_CP028101.1	838217	837675	NA	NA	NA	NA	NA	NA	NA	NA	NA	NA	NA	NA	WP_011016228.1(hypothetical protein [Fusobacterium nucleatum])	ref_gene
up-regulated in 50 mM nicotinamide(NAM)
seq_id	fc	log2fc	pvalue	padjust	significant	regulate	gene_name	location	start	end	cog	cog_description	cog_class1	KO_id	KO_name	KO_des	paths	paths_class1	paths_class2	pfam	go	go_lev2	nr	gene_type
C7Y58_RS10120	5.947975406366499	2.5724	6.87496424961e-62	1.98784680589e-59	yes	up	NA	NZ_CP028101.1	2097583	2096366	COG0426(C:Energy production and conversion)	COG0426(Flavorubredoxin)	METABOLISM	NA	NA	NA	NA	NA	NA	PF19583.3(ODP:ODP family beta lactamase); PF12724.11(Flavodoxin_5:Flavodoxin domain); PF00753.31(Lactamase_B:Metallo-beta-lactamase superfamily); PF00258.29(Flavodoxin_1:Flavodoxin)	GO:0016787(molecular_function:hydrolase activity); GO:0046872(molecular_function:metal ion binding); GO:0009055(molecular_function:electron carrier activity); GO:0010181(molecular_function:FMN binding)	GO:0003824;GO:0005488	WP_005903248.1(FprA family A-type flavoprotein [Fusobacterium nucleatum])	ref_gene
C7Y58_RS09910	5.9113713409628375	2.56349	1.92186545436e-49	3.24154639969e-47	yes	up	citE	NZ_CP028101.1	2033918	2034808	COG2301(G:Carbohydrate transport and metabolism)	COG2301(Citrate lyase beta subunit)	METABOLISM	K01644	citE	citrate lyase subunit beta / citryl-CoA lyase [EC:4.1.3.34]	map02020(Two-component system)	Environmental Information Processing	Signal transduction	PF03328.18(HpcH_HpaI:HpcH/HpaI aldolase/citrate lyase family); PF15617.10(C-C_Bond_Lyase:C-C_Bond_Lyase of the TIM-Barrel fold)	GO:0008815(molecular_function:citrate (pro-3S)-lyase activity); GO:0006084(biological_process:acetyl-CoA metabolic process); GO:0008816(molecular_function:citryl-CoA lyase activity); GO:0000287(molecular_function:magnesium ion binding); GO:0005737(cellular_component:cytoplasm); GO:0006107(biological_process:oxaloacetate metabolic process); GO:0009346(cellular_component:citrate lyase complex); GO:…	GO:0110165;GO:0009987;GO:0003824;GO:0008152;GO:0032991;GO:0005488	WP_106991764.1(citrate (pro-3S)-lyase subunit beta [Fusobacterium nucleatum])	ref_gene
C7Y58_RS07415	5.396133483828587	2.43193	8.37821976923e-45	1.21125120092e-42	yes	up	ggt	NZ_CP028101.1	1545022	1543310	COG0405(E:Amino acid transport and metabolism)	COG0405(Gamma-glutamyltranspeptidase)	METABOLISM	K00681	ggt	gamma-glutamyltranspeptidase / glutathione hydrolase [EC:2.3.2.2 3.4.19.13]	map00460(Cyanoamino acid metabolism); map00480(Glutathione metabolism); map00430(Taurine and hypotaurine metabolism)	Metabolism;Metabolism;Metabolism	Metabolism of other amino acids;Metabolism of other amino acids;Metabolism of other amino acids	PF01019.25(G_glu_transpept:Gamma-glutamyltranspeptidase)	GO:0006750(biological_process:glutathione biosynthetic process); GO:0006751(biological_process:glutathione catabolic process); GO:0103068(molecular_function:leukotriene C4 gamma-glutamyl transferase activity); GO:0036374(molecular_function:glutathione hydrolase activity)	GO:0009987;GO:0003824;GO:0008152	WP_011016721.1(gamma-glutamyltransferase [Fusobacterium nucleatum])	ref_gene
C7Y58_RS06380	4.633268461211193	2.21203	1.70236700119e-42	1.75409303877e-40	yes	up	NA	NZ_CP028101.1	1327322	1328470	COG2070(R:General function prediction only)	COG2070(NAD(P)H-dependent flavin oxidoreductase YrpB, nitropropane dioxygenase family)	POORLY CHARACTERIZED	K00459	ncd2	nitronate monooxygenase [EC:1.13.12.16]	map00910(Nitrogen metabolism)	Metabolism	Energy metabolism	PF03060.19(NMO:Nitronate monooxygenase); PF00478.29(IMPDH:IMP dehydrogenase / GMP reductase domain); PF01070.22(FMN_dh:FMN-dependent dehydrogenase)	GO:0018580(molecular_function:nitronate monooxygenase activity); GO:0051213(molecular_function:dioxygenase activity)	GO:0003824	WP_005902053.1(nitronate monooxygenase family protein [Fusobacterium nucleatum])	ref_gene
C7Y58_RS00070	5.094104670478119	2.34883	1.73329351657e-42	1.75409303877e-40	yes	up	NA	NZ_CP028101.1	12978	14177	COG0108(H:Coenzyme transport and metabolism)	COG0108(3,4-dihydroxy-2-butanone 4-phosphate synthase)	METABOLISM	K14652	ribBA	3,4-dihydroxy 2-butanone 4-phosphate synthase / GTP cyclohydrolase II [EC:4.1.99.12 3.5.4.25]	map00740(Riboflavin metabolism); map00790(Folate biosynthesis)	Metabolism;Metabolism	Metabolism of cofactors and vitamins;Metabolism of cofactors and vitamins	PF00926.23(DHBP_synthase:3,4-dihydroxy-2-butanone 4-phosphate synthase); PF00925.24(GTP_cyclohydro2:GTP cyclohydrolase II)	GO:0008686(molecular_function:3,4-dihydroxy-2-butanone-4-phosphate synthase activity); GO:0003935(molecular_function:GTP cyclohydrolase II activity); GO:0000287(molecular_function:magnesium ion binding); GO:0030145(molecular_function:manganese ion binding); GO:0009231(biological_process:riboflavin biosynthetic process); GO:0008270(molecular_function:zinc ion binding); GO:0005525(molecular_functio…	GO:0005488;GO:0009987;GO:0003824;GO:0008152	WP_011015639.1(bifunctional 3,4-dihydroxy-2-butanone-4-phosphate synthase/GTP cyclohydrolase II [Fusobacterium nucleatum])	ref_gene
C7Y58_RS09895	5.269723020104429	2.39773	2.04558688299e-41	1.88193993235e-39	yes	up	NA	NZ_CP028101.1	2031442	2032788	COG5016(C:Energy production and conversion)	COG5016(Pyruvate/oxaloacetate carboxyltransferase)	METABOLISM	K01571	oadA	oxaloacetate decarboxylase (Na+ extruding) subunit alpha [EC:7.2.4.2]	map00620(Pyruvate metabolism)	Metabolism	Carbohydrate metabolism	PF02436.22(PYC_OADA:Conserved carboxylase domain); PF00682.23(HMGL-like:HMGL-like)	GO:0016829(molecular_function:lyase activity)	GO:0003824	WP_011017109.1(oxaloacetate decarboxylase subunit alpha [Fusobacterium nucleatum])	ref_gene
C7Y58_RS01910	6.902238114727195	2.78706	8.10929093453e-40	6.83883535478e-38	yes	up	NA	NZ_CP028101.1	367562	367212	NA	NA	NA	NA	NA	NA	NA	NA	NA	PF01442.22(Apolipoprotein:Apolipoprotein A1/A4/E domain)	NA	NA	WP_147373023.1(hypothetical protein [Fusobacterium nucleatum])	ref_gene
C7Y58_RS03685	4.891277186243597	2.29021	3.65737880131e-36	2.8471287284e-34	yes	up	NA	NZ_CP028101.1	744365	745141	COG0810(M:Cell wall/membrane/envelope biogenesis)	COG0810(Periplasmic protein TonB, links inner and outer membranes)	CELLULAR PROCESSES AND SIGNALING	K03832	tonB	periplasmic protein TonB	NA	NA	NA	PF03544.18(TonB_C:Gram-negative bacterial TonB protein C-terminal); PF13103.10(TonB_2:TonB C terminal)	GO:0055085(biological_process:transmembrane transport); GO:0005886(cellular_component:plasma membrane)	GO:0009987;GO:0051179;GO:0110165	WP_023040630.1(energy transducer TonB [Fusobacterium nucleatum])	ref_gene
C7Y58_RS07420	5.079993417753274	2.34483	9.52801260385e-35	5.67196985594e-33	yes	up	NA	NZ_CP028101.1	1546398	1545019	COG0591(E:Amino acid transport and metabolism)	COG0591(Na+/proline symporter)	METABOLISM	NA	NA	NA	NA	NA	NA	PF00474.21(SSF:Sodium:solute symporter family)	GO:0015887(biological_process:pantothenate transmembrane transport); GO:0022857(molecular_function:transmembrane transporter activity); GO:0016020(cellular_component:membrane); GO:0015233(molecular_function:pantothenate transmembrane transporter activity)	GO:0051179;GO:0005215;GO:0110165;GO:0009987	WP_023041265.1(sodium:solute symporter family protein [Fusobacterium nucleatum])	ref_gene
C7Y58_RS09915	5.419755866711765	2.43823	2.03065637247e-32	1.0538585892e-30	yes	up	citF	NZ_CP028101.1	2034811	2036361	COG3051(C:Energy production and conversion)	COG3051(Citrate lyase, alpha subunit)	METABOLISM	K01643	citF	citrate lyase subunit alpha / citrate CoA-transferase [EC:2.8.3.10]	map02020(Two-component system)	Environmental Information Processing	Signal transduction	PF04223.16(CitF:Citrate lyase, alpha subunit (CitF))	GO:0008815(molecular_function:citrate (pro-3S)-lyase activity); GO:0008814(molecular_function:citrate CoA-transferase activity); GO:0006084(biological_process:acetyl-CoA metabolic process); GO:0009346(cellular_component:citrate lyase complex); GO:0005737(cellular_component:cytoplasm)	GO:0110165;GO:0009987;GO:0003824;GO:0008152;GO:0032991	WP_011017113.1(citrate lyase subunit alpha [Fusobacterium nucleatum])	ref_gene
C7Y58_RS03675	5.0895045980032885	2.34753	3.87690150591e-31	1.78337469272e-29	yes	up	NA	NZ_CP028101.1	743294	743905	COG0811(U:Intracellular trafficking, secretion, and vesicular transport)	COG0811(Biopolymer transport protein ExbB/TolQ)	CELLULAR PROCESSES AND SIGNALING	K03561	exbB	biopolymer transport protein ExbB	NA	NA	NA	PF01618.20(MotA_ExbB:MotA/TolQ/ExbB proton channel family)	GO:0015031(biological_process:protein transport); GO:0005886(cellular_component:plasma membrane)	GO:0009987;GO:0051179;GO:0110165	WP_005903021.1(MotA/TolQ/ExbB proton channel family protein [Fusobacterium nucleatum])	ref_gene
C7Y58_RS04255	4.057060796550712	2.02043	8.36474961564e-28	3.38605064441e-26	yes	up	NA	NZ_CP028101.1	861509	860505	COG0715(P:Inorganic ion transport and metabolism)	COG0715(ABC-type nitrate/sulfonate/bicarbonate transport system, periplasmic component)	METABOLISM	NA	NA	NA	NA	NA	NA	PF09084.15(NMT1:NMT1/THI5 like); PF13379.10(NMT1_2:NMT1-like family)	GO:0009228(biological_process:thiamine biosynthetic process)	GO:0009987;GO:0008152	WP_011016248.1(ABC transporter substrate-binding protein [Fusobacterium nucleatum])	ref_gene
C7Y58_RS04105	3.5191753355476902	1.81524	6.54152679562e-27	2.5461635066e-25	yes	up	NA	NZ_CP028101.1	831611	832870	COG0786(E:Amino acid transport and metabolism)	COG0786(Na+/glutamate symporter)	METABOLISM	NA	NA	NA	NA	NA	NA	PF03616.18(Glt_symporter:Sodium/glutamate symporter)	GO:0015501(molecular_function:glutamate:sodium symporter activity); GO:0015813(biological_process:L-glutamate transport); GO:0005886(cellular_component:plasma membrane)	GO:0005215;GO:0051179;GO:0110165;GO:0009987	WP_005902653.1(sodium/glutamate symporter [Fusobacterium nucleatum])	ref_gene
C7Y58_RS00635	3.924061139106442	1.97235	8.56171890255e-26	3.09444983192e-24	yes	up	frr	NZ_CP028101.1	130534	131106	COG0233(J:Translation, ribosomal structure and biogenesis)	COG0233(Ribosome recycling factor)	INFORMATION STORAGE AND PROCESSING	K02838	frr	ribosome recycling factor	NA	NA	NA	PF01765.23(RRF:Ribosome recycling factor)	GO:0005737(cellular_component:cytoplasm); GO:0006415(biological_process:translational termination)	GO:0009987;GO:0110165	WP_005904126.1(ribosome recycling factor [Fusobacterium nucleatum])	ref_gene
C7Y58_RS01520	7.536230702304487	2.91384	1.12822090662e-25	4.00617388597e-24	yes	up	NA	NZ_CP028101.1	287863	288726	COG0697(G:Carbohydrate transport and metabolism); COG0697(E:Amino acid transport and metabolism); COG0697(R:General function prediction only)	COG0697(Permease of the drug/metabolite transporter (DMT) superfamily); COG0697(Permease of the drug/metabolite transporter (DMT) superfamily); COG0697(Permease of the drug/metabolite transporter (DMT) superfamily)	METABOLISM;METABOLISM;POORLY CHARACTERIZED	NA	NA	NA	NA	NA	NA	PF00892.24(EamA:EamA-like transporter family)	GO:0016020(cellular_component:membrane)	GO:0110165	WP_011015839.1(DMT family transporter [Fusobacterium nucleatum])	ref_gene
C7Y58_RS03690	3.671036438701513	1.87619	1.22577468334e-25	4.20503043911e-24	yes	up	NA	NZ_CP028101.1	745158	746552	COG2204(T:Signal transduction mechanisms)	COG2204(DNA-binding transcriptional response regulator, NtrC family, contains REC, AAA-type ATPase, and a Fis-type DNA-binding domains)	CELLULAR PROCESSES AND SIGNALING	NA	NA	NA	NA	NA	NA	PF00158.30(Sigma54_activat:Sigma-54 interaction domain); PF14532.10(Sigma54_activ_2:Sigma-54 interaction domain); PF02954.23(HTH_8:Bacterial regulatory protein, Fis family); PF13191.10(AAA_16:AAA ATPase domain); PF07728.18(AAA_5:AAA domain (dynein-related subfamily)); PF13401.10(AAA_22:AAA domain); PF00004.33(AAA:ATPase family associated with various cellular activities (AAA)); PF00072.28(Respons…	GO:0043565(molecular_function:sequence-specific DNA binding); GO:0000160(biological_process:phosphorelay signal transduction system); GO:0005524(molecular_function:ATP binding); GO:0016887(molecular_function:ATPase activity); GO:0006355(biological_process:regulation of transcription, DNA-templated)	GO:0005488;GO:0065007;GO:0009987;GO:0003824	WP_011015857.1(sigma-54 dependent transcriptional regulator [Fusobacterium nucleatum])	ref_gene
C7Y58_RS06750	3.43101762264852	1.77864	2.32224134976e-25	7.5809943418e-24	yes	up	NA	NZ_CP028101.1	1405170	1404532	COG3404(E:Amino acid transport and metabolism)	COG3404(Formiminotetrahydrofolate cyclodeaminase)	METABOLISM	K01500	fchA	methenyltetrahydrofolate cyclohydrolase [EC:3.5.4.9]	map00720(Carbon fixation pathways in prokaryotes); map00670(One carbon pool by folate)	Metabolism;Metabolism	Energy metabolism;Metabolism of cofactors and vitamins	PF04961.16(FTCD_C:Formiminotransferase-cyclodeaminase)	GO:0030412(molecular_function:formimidoyltetrahydrofolate cyclodeaminase activity); GO:0003824(molecular_function:catalytic activity); GO:0016740(molecular_function:transferase activity); GO:0016787(molecular_function:hydrolase activity)	GO:0003824	WP_005902437.1(cyclodeaminase/cyclohydrolase family protein [Fusobacterium nucleatum])	ref_gene
C7Y58_RS02685	3.905165889513843	1.96538	7.99941796133e-25	2.56997173869e-23	yes	up	rpoB	NZ_CP028101.1	520207	523761	COG0085(K:Transcription)	COG0085(DNA-directed RNA polymerase, beta subunit/140 kD subunit)	INFORMATION STORAGE AND PROCESSING	K03043	rpoB	DNA-directed RNA polymerase subunit beta [EC:2.7.7.6]	map03020(RNA polymerase)	Genetic Information Processing	Transcription	PF00562.32(RNA_pol_Rpb2_6:RNA polymerase Rpb2, domain 6); PF04565.20(RNA_pol_Rpb2_3:RNA polymerase Rpb2, domain 3); PF04560.24(RNA_pol_Rpb2_7:RNA polymerase Rpb2, domain 7); PF04561.18(RNA_pol_Rpb2_2:RNA polymerase Rpb2, domain 2); PF10385.13(RNA_pol_Rpb2_45:RNA polymerase beta subunit external 1 domain); PF04563.19(RNA_pol_Rpb2_1:RNA polymerase beta subunit)	GO:0003899(molecular_function:DNA-directed RNA polymerase activity); GO:0032549(molecular_function:ribonucleoside binding); GO:0000428(cellular_component:DNA-directed RNA polymerase complex); GO:0006351(biological_process:transcription, DNA-templated); GO:0003677(molecular_function:DNA binding)	GO:0008152;GO:0005488;GO:0009987;GO:0003824;GO:0032991	WP_011015993.1(DNA-directed RNA polymerase subunit beta [Fusobacterium nucleatum])	ref_gene
C7Y58_RS04100	3.669920058919985	1.87575	1.58234665243e-24	4.85252973413e-23	yes	up	NA	NZ_CP028101.1	829714	831468	COG4799(I:Lipid transport and metabolism)	COG4799(Acetyl-CoA carboxylase, carboxyltransferase component)	METABOLISM	K01615	gcdA	glutaconyl-CoA decarboxylase subunit alpha [EC:7.2.4.5]	map00362(Benzoate degradation); map00650(Butanoate metabolism)	Metabolism;Metabolism	Xenobiotics biodegradation and metabolism;Carbohydrate metabolism	PF01039.26(Carboxyl_trans:Carboxyl transferase domain)	GO:0016829(molecular_function:lyase activity); GO:0016874(molecular_function:ligase activity)	GO:0003824	WP_005902654.1(carboxyl transferase domain-containing protein [Fusobacterium nucleatum])	ref_gene
C7Y58_RS05440	3.0566141939893035	1.61193	8.2119106294e-24	2.41632095004e-22	yes	up	NA	NZ_CP028101.1	1125692	1125189	COG0716(C:Energy production and conversion)	COG0716(Flavodoxin)	METABOLISM	K03839	fldA	flavodoxin I	NA	NA	NA	PF00258.29(Flavodoxin_1:Flavodoxin); PF12724.11(Flavodoxin_5:Flavodoxin domain); PF03358.19(FMN_red:NADPH-dependent FMN reductase)	GO:0009055(molecular_function:electron carrier activity); GO:0010181(molecular_function:FMN binding)	GO:0003824;GO:0005488	WP_005902403.1(MULTISPECIES: flavodoxin [Fusobacterium])	ref_gene
C7Y58_RS03670	4.982389490472939	2.31684	1.44662206081e-23	4.18280435868e-22	yes	up	NA	NZ_CP028101.1	742889	743266	NA	NA	NA	NA	NA	NA	NA	NA	NA	NA	NA	NA	WP_147373072.1(hypothetical protein [Fusobacterium nucleatum])	ref_gene
C7Y58_RS04090	3.1882176364651964	1.67275	5.85453709762e-23	1.60129501156e-21	yes	up	gctA	NZ_CP028101.1	827922	828887	COG1788(I:Lipid transport and metabolism)	COG1788(Acyl CoA:acetate/3-ketoacid CoA transferase, alpha subunit)	METABOLISM	K01039	gctA	glutaconate CoA-transferase, subunit A [EC:2.8.3.12]	map00643(Styrene degradation); map00650(Butanoate metabolism)	Metabolism;Metabolism	Xenobiotics biodegradation and metabolism;Carbohydrate metabolism	PF01144.27(CoA_trans:Coenzyme A transferase)	GO:0008410(molecular_function:CoA-transferase activity); GO:0018730(molecular_function:glutaconate CoA-transferase activity)	GO:0003824	WP_005902658.1(glutaconate CoA-transferase subunit A [Fusobacterium nucleatum])	ref_gene
C7Y58_RS00640	3.1835857137432675	1.67065	1.3497281148e-22	3.50237141584e-21	yes	up	secY	NZ_CP028101.1	132450	131170	COG0201(U:Intracellular trafficking, secretion, and vesicular transport)	COG0201(Preprotein translocase subunit SecY)	CELLULAR PROCESSES AND SIGNALING	K03076	secY	preprotein translocase subunit SecY	map02024(Quorum sensing); map03070(Bacterial secretion system); map03060(Protein export)	Cellular Processes;Environmental Information Processing;Genetic Information Processing	Cellular community - prokaryotes;Membrane transport;Folding, sorting and degradation	PF00344.24(SecY:SecY)	GO:0043952(biological_process:protein transport by the Sec complex); GO:0065002(biological_process:intracellular protein transmembrane transport); GO:0005886(cellular_component:plasma membrane); GO:0006605(biological_process:protein targeting)	GO:0110165;GO:0009987;GO:0051179	WP_005904128.1(MULTISPECIES: preprotein translocase subunit SecY [Fusobacterium])	ref_gene
C7Y58_RS04095	3.5171648181053796	1.81441	1.92093272167e-22	4.85995978581e-21	yes	up	gctB	NZ_CP028101.1	828890	829693	COG2057(I:Lipid transport and metabolism)	COG2057(Acyl-CoA:acetate/3-ketoacid CoA transferase, beta subunit)	METABOLISM	K01040	gctB	glutaconate CoA-transferase, subunit B [EC:2.8.3.12]	map00643(Styrene degradation); map00650(Butanoate metabolism)	Metabolism;Metabolism	Xenobiotics biodegradation and metabolism;Carbohydrate metabolism	PF01144.27(CoA_trans:Coenzyme A transferase)	GO:0008410(molecular_function:CoA-transferase activity); GO:0018730(molecular_function:glutaconate CoA-transferase activity)	GO:0003824	WP_005902656.1(glutaconate CoA-transferase subunit B [Fusobacterium nucleatum])	ref_gene
C7Y58_RS04115	3.3966912324406704	1.76413	3.65177335601e-22	9.12492502786e-21	yes	up	NA	NZ_CP028101.1	833760	835088	COG1775(E:Amino acid transport and metabolism); COG1775(Q:Secondary metabolites biosynthesis, transport and catabolism)	COG1775(Benzoyl-CoA reductase/2-hydroxyglutaryl-CoA dehydratase subunit, BcrC/BadD/HgdB); COG1775(Benzoyl-CoA reductase/2-hydroxyglutaryl-CoA dehydratase subunit, BcrC/BadD/HgdB)	METABOLISM;METABOLISM	K20903	hgdA	(R)-2-hydroxyglutaryl-CoA dehydratase subunit alpha [EC:4.2.1.167]	NA	NA	NA	PF06050.17(HGD-D:2-hydroxyglutaryl-CoA dehydratase, D-component)	GO:0016829(molecular_function:lyase activity)	GO:0003824	WP_011016225.1(2-hydroxyacyl-CoA dehydratase subunit D [Fusobacterium nucleatum])	ref_gene
C7Y58_RS09680	4.5095839806169185	2.17299	3.79182134438e-22	9.35932487931e-21	yes	up	prfA	NZ_CP028101.1	1994652	1993579	COG0216(J:Translation, ribosomal structure and biogenesis)	COG0216(Protein chain release factor RF1)	INFORMATION STORAGE AND PROCESSING	K02835	prfA	peptide chain release factor 1	NA	NA	NA	PF03462.22(PCRF:PCRF domain); PF00472.24(RF-1:RF-1 domain)	GO:0005737(cellular_component:cytoplasm); GO:0016149(molecular_function:translation release factor activity, codon specific)	GO:0005488;GO:0045182;GO:0110165	WP_029597500.1(peptide chain release factor 1 [Fusobacterium nucleatum])	ref_gene
C7Y58_RS04450	3.6586802657124435	1.87132	1.74675353361e-21	4.15932841415e-20	yes	up	pepV	NZ_CP028101.1	905750	904392	COG0624(E:Amino acid transport and metabolism)	COG0624(Acetylornithine deacetylase/Succinyl-diaminopimelate desuccinylase or related deacylase)	METABOLISM	K01439	dapE	succinyl-diaminopimelate desuccinylase [EC:3.5.1.18]	map00300(Lysine biosynthesis)	Metabolism	Amino acid metabolism	PF01546.32(Peptidase_M20:Peptidase family M20/M25/M40); PF07687.18(M20_dimer:Peptidase dimerisation domain)	GO:0016805(molecular_function:dipeptidase activity); GO:0008270(molecular_function:zinc ion binding)	GO:0003824;GO:0005488	WP_011016277.1(dipeptidase PepV [Fusobacterium nucleatum])	ref_gene
C7Y58_RS00645	3.467017209672609	1.79369	2.48657153827e-21	5.78485148673e-20	yes	up	rplO	NZ_CP028101.1	132954	132475	COG0200(J:Translation, ribosomal structure and biogenesis)	COG0200(Ribosomal protein L15)	INFORMATION STORAGE AND PROCESSING	K02876	rplO	large subunit ribosomal protein L15	map03010(Ribosome)	Genetic Information Processing	Translation	PF00828.23(Ribosomal_L27A:Ribosomal proteins 50S-L15, 50S-L18e, 60S-L27A)	GO:0003735(molecular_function:structural constituent of ribosome); GO:0015934(cellular_component:large ribosomal subunit); GO:0006412(biological_process:translation); GO:0019843(molecular_function:rRNA binding)	GO:0005488;GO:0005198;GO:0009987;GO:0008152;GO:0032991	WP_005899800.1(MULTISPECIES: 50S ribosomal protein L15 [Fusobacterium])	ref_gene
C7Y58_RS01510	3.94147329804067	1.97874	6.90983932879e-21	1.57140615747e-19	yes	up	NA	NZ_CP028101.1	285064	286524	COG2195(E:Amino acid transport and metabolism)	COG2195(Di- or tripeptidase)	METABOLISM	K01270	pepD	dipeptidase D [EC:3.4.13.-]	map00480(Glutathione metabolism)	Metabolism	Metabolism of other amino acids	PF01546.32(Peptidase_M20:Peptidase family M20/M25/M40); PF07687.18(M20_dimer:Peptidase dimerisation domain); PF04389.21(Peptidase_M28:Peptidase family M28)	GO:0016787(molecular_function:hydrolase activity); GO:0016805(molecular_function:dipeptidase activity); GO:0006508(biological_process:proteolysis)	GO:0003824;GO:0008152	WP_011015837.1(aminoacyl-histidine dipeptidase [Fusobacterium nucleatum])	ref_gene
C7Y58_RS05340	3.168539681108979	1.66382	1.12529219175e-20	2.50284768803e-19	yes	up	glmS	NZ_CP028101.1	1103277	1105100	COG0449(M:Cell wall/membrane/envelope biogenesis)	COG0449(Glucosamine 6-phosphate synthetase, contains amidotransferase and phosphosugar isomerase domains)	CELLULAR PROCESSES AND SIGNALING	K00820	glmS	glutamine---fructose-6-phosphate transaminase (isomerizing) [EC:2.6.1.16]	map00250(Alanine, aspartate and glutamate metabolism); map00520(Amino sugar and nucleotide sugar metabolism); map05415(Diabetic cardiomyopathy); map01250(Biosynthesis of nucleotide sugars); map04931(Insulin resistance)	Metabolism;Metabolism;Human Diseases;Metabolism;Human Diseases	Amino acid metabolism;Carbohydrate metabolism;Cardiovascular disease;Global and overview maps;Endocrine and metabolic disease	PF01380.26(SIS:SIS domain); PF13522.10(GATase_6:Glutamine amidotransferase domain); PF13537.10(GATase_7:Glutamine amidotransferase domain); PF13230.10(GATase_4:Glutamine amidotransferases class-II)	GO:0005737(cellular_component:cytoplasm); GO:0005975(biological_process:carbohydrate metabolic process); GO:0004360(molecular_function:glutamine-fructose-6-phosphate transaminase (isomerizing) activity); GO:0097367(molecular_function:carbohydrate derivative binding); GO:0006541(biological_process:glutamine metabolic process); GO:1901137(biological_process:carbohydrate derivative biosynthetic proc…	GO:0005488;GO:0110165;GO:0009987;GO:0003824;GO:0008152	WP_011016400.1(glutamine--fructose-6-phosphate transaminase (isomerizing) [Fusobacterium nucleatum])	ref_gene
C7Y58_RS04120	3.300119963918091	1.72252	1.51916655663e-20	3.34216642458e-19	yes	up	NA	NZ_CP028101.1	835110	836258	COG1775(E:Amino acid transport and metabolism); COG1775(Q:Secondary metabolites biosynthesis, transport and catabolism)	COG1775(Benzoyl-CoA reductase/2-hydroxyglutaryl-CoA dehydratase subunit, BcrC/BadD/HgdB); COG1775(Benzoyl-CoA reductase/2-hydroxyglutaryl-CoA dehydratase subunit, BcrC/BadD/HgdB)	METABOLISM;METABOLISM	K20904	hgdB	(R)-2-hydroxyglutaryl-CoA dehydratase subunit beta [EC:4.2.1.167]	NA	NA	NA	PF06050.17(HGD-D:2-hydroxyglutaryl-CoA dehydratase, D-component)	GO:0016829(molecular_function:lyase activity)	GO:0003824	WP_005902650.1(2-hydroxyacyl-CoA dehydratase subunit D [Fusobacterium nucleatum])	ref_gene
C7Y58_RS03305	2.9981045185133914	1.58405	4.62819929901e-20	9.75778685542e-19	yes	up	NA	NZ_CP028101.1	663373	663846	COG2825(M:Cell wall/membrane/envelope biogenesis); COG2825(O:Posttranslational modification, protein turnover, chaperones)	COG2825(Periplasmic chaperone for outer membrane proteins, Skp family); COG2825(Periplasmic chaperone for outer membrane proteins, Skp family)	CELLULAR PROCESSES AND SIGNALING;CELLULAR PROCESSES AND SIGNALING	K06142	hlpA	outer membrane protein	NA	NA	NA	PF03938.18(OmpH:Outer membrane protein (OmpH-like))	GO:0051082(molecular_function:unfolded protein binding)	GO:0005488	WP_005903954.1(OmpH family outer membrane protein [Fusobacterium nucleatum])	ref_gene
C7Y58_RS02680	3.188952906494057	1.67308	4.85718014163e-20	1.01349820687e-18	yes	up	rplL	NZ_CP028101.1	519441	519809	COG0222(J:Translation, ribosomal structure and biogenesis)	COG0222(Ribosomal protein L7/L12)	INFORMATION STORAGE AND PROCESSING	K02935	rplL	large subunit ribosomal protein L7/L12	map03010(Ribosome)	Genetic Information Processing	Translation	PF00542.23(Ribosomal_L12:Ribosomal protein L7/L12 C-terminal domain); PF16320.9(Ribosomal_L12_N:Ribosomal protein L7/L12 dimerisation domain)	GO:0003735(molecular_function:structural constituent of ribosome); GO:1990904(cellular_component:ribonucleoprotein complex); GO:0006412(biological_process:translation); GO:0005840(cellular_component:ribosome)	GO:0005198;GO:0110165;GO:0009987;GO:0008152;GO:0032991	WP_005889295.1(MULTISPECIES: 50S ribosomal protein L7/L12 [Fusobacterium])	ref_gene
C7Y58_RS08985	3.1070441179413124	1.63554	6.72802341663e-20	1.38954279543e-18	yes	up	NA	NZ_CP028101.1	1862243	1862515	NA	NA	NA	NA	NA	NA	NA	NA	NA	NA	GO:0016020(cellular_component:membrane)	GO:0110165	WP_005903162.1(hypothetical protein [Fusobacterium nucleatum])	ref_gene
C7Y58_RS04110	3.1073583921118435	1.63569	7.96396024027e-20	1.6281874269e-18	yes	up	NA	NZ_CP028101.1	832900	833697	COG1924(I:Lipid transport and metabolism)	COG1924(Activator of 2-hydroxyglutaryl-CoA dehydratase (HSP70-class ATPase domain))	METABOLISM	K23876	hgdC	(R)-2-hydroxyacyl-CoA dehydratese activating ATPase [EC:5.6.1.9]	NA	NA	NA	PF01869.24(BcrAD_BadFG:BadF/BadG/BcrA/BcrD ATPase family)	GO:0051536(molecular_function:iron-sulfur cluster binding)	GO:0005488	WP_005902652.1(acyl-CoA dehydratase activase [Fusobacterium nucleatum])	ref_gene
C7Y58_RS01455	2.887011480254378	1.52958	1.6982840874e-19	3.40329405237e-18	yes	up	NA	NZ_CP028101.1	273383	272988	NA	NA	NA	NA	NA	NA	NA	NA	NA	PF09864.13(MliC:Membrane-bound lysozyme-inhibitor of c-type lysozyme)	GO:0016020(cellular_component:membrane)	GO:0110165	WP_005904310.1(MliC family protein [Fusobacterium nucleatum])	ref_gene
C7Y58_RS02690	2.982704439854692	1.57662	3.4319580776e-19	6.74396422238e-18	yes	up	rpoC	NZ_CP028101.1	523797	527756	COG0086(K:Transcription)	COG0086(DNA-directed RNA polymerase, beta' subunit/160 kD subunit)	INFORMATION STORAGE AND PROCESSING	K03046	rpoC	DNA-directed RNA polymerase subunit beta' [EC:2.7.7.6]	map03020(RNA polymerase)	Genetic Information Processing	Transcription	PF04997.16(RNA_pol_Rpb1_1:RNA polymerase Rpb1, domain 1); PF04998.21(RNA_pol_Rpb1_5:RNA polymerase Rpb1, domain 5); PF00623.24(RNA_pol_Rpb1_2:RNA polymerase Rpb1, domain 2); PF04983.22(RNA_pol_Rpb1_3:RNA polymerase Rpb1, domain 3); PF05000.21(RNA_pol_Rpb1_4:RNA polymerase Rpb1, domain 4); PF13533.10(Biotin_lipoyl_2:Biotin-lipoyl like)	GO:0000287(molecular_function:magnesium ion binding); GO:0000428(cellular_component:DNA-directed RNA polymerase complex); GO:0008270(molecular_function:zinc ion binding); GO:0003677(molecular_function:DNA binding); GO:0003899(molecular_function:DNA-directed RNA polymerase activity); GO:0006351(biological_process:transcription, DNA-templated)	GO:0008152;GO:0009987;GO:0003824;GO:0032991;GO:0005488	WP_005904068.1(DNA-directed RNA polymerase subunit beta' [Fusobacterium nucleatum])	ref_gene
C7Y58_RS07130	3.0523130595117776	1.6099	3.67150948197e-19	7.14532229952e-18	yes	up	NA	NZ_CP028101.1	1484550	1484275	COG0776(L:Replication, recombination and repair)	COG0776(Bacterial nucleoid DNA-binding protein IHF-alpha)	INFORMATION STORAGE AND PROCESSING	NA	NA	NA	NA	NA	NA	PF00216.25(Bac_DNA_binding:Bacterial DNA-binding protein)	GO:0030527(molecular_function:structural constituent of chromatin); GO:0003677(molecular_function:DNA binding)	GO:0005198;GO:0005488	WP_005898015.1(MULTISPECIES: HU family DNA-binding protein [Fusobacterium])	ref_gene
C7Y58_RS09620	2.7796311363998467	1.47489	1.27593622372e-18	2.38318912149e-17	yes	up	NA	NZ_CP028101.1	1983465	1981774	COG0760(O:Posttranslational modification, protein turnover, chaperones)	COG0760(Peptidyl-prolyl isomerase, parvulin family)	CELLULAR PROCESSES AND SIGNALING	K03770	ppiD	peptidyl-prolyl cis-trans isomerase D [EC:5.2.1.8]	NA	NA	NA	PF13624.10(SurA_N_3:SurA-like N-terminal domain); PF13145.10(Rotamase_2:PPIC-type PPIASE domain); PF13616.10(Rotamase_3:PPIC-type PPIASE domain); PF00639.25(Rotamase:PPIC-type PPIASE domain)	GO:0003755(molecular_function:peptidyl-prolyl cis-trans isomerase activity)	GO:0003824	WP_023041535.1(SurA N-terminal domain-containing protein [Fusobacterium nucleatum])	ref_gene
C7Y58_RS00675	3.9104764746819596	1.96734	1.96723886706e-18	3.5550816669e-17	yes	up	rpsN	NZ_CP028101.1	135337	135050	COG0199(J:Translation, ribosomal structure and biogenesis)	COG0199(Ribosomal protein S14)	INFORMATION STORAGE AND PROCESSING	K02954	rpsN	small subunit ribosomal protein S14	map03010(Ribosome)	Genetic Information Processing	Translation	PF00253.25(Ribosomal_S14:Ribosomal protein S14p/S29e)	GO:0005737(cellular_component:cytoplasm); GO:0005840(cellular_component:ribosome); GO:1990904(cellular_component:ribonucleoprotein complex); GO:0019843(molecular_function:rRNA binding); GO:0003735(molecular_function:structural constituent of ribosome); GO:0006412(biological_process:translation)	GO:0005488;GO:0005198;GO:0110165;GO:0009987;GO:0008152;GO:0032991	WP_011015715.1(30S ribosomal protein S14 [Fusobacterium nucleatum])	ref_gene
C7Y58_RS03710	3.086152478516908	1.62581	2.36677174424e-18	4.20205790381e-17	yes	up	dnaB	NZ_CP028101.1	749342	750682	COG0305(L:Replication, recombination and repair)	COG0305(Replicative DNA helicase)	INFORMATION STORAGE AND PROCESSING	K02314	dnaB	replicative DNA helicase [EC:5.6.2.3]	map04112(Cell cycle - Caulobacter); map03030(DNA replication)	Cellular Processes;Genetic Information Processing	Cell growth and death;Replication and repair	PF03796.19(DnaB_C:DnaB-like helicase C terminal domain); PF00772.25(DnaB:DnaB-like helicase N terminal domain); PF13481.10(AAA_25:AAA domain)	GO:1990077(cellular_component:primosome complex); GO:0016887(molecular_function:ATPase activity); GO:0003677(molecular_function:DNA binding); GO:0003678(molecular_function:DNA helicase activity); GO:0006269(biological_process:DNA replication, synthesis of RNA primer); GO:0005524(molecular_function:ATP binding)	GO:0005488;GO:0140657;GO:0009987;GO:0003824;GO:0008152;GO:0032991	WP_005903028.1(replicative DNA helicase [Fusobacterium nucleatum])	ref_gene
C7Y58_RS07470	3.2739618281125042	1.71104	7.1715416249e-18	1.25131036628e-16	yes	up	NA	NZ_CP028101.1	1558465	1557242	COG2233(F:Nucleotide transport and metabolism)	COG2233(Xanthine/uracil permease)	METABOLISM	K02824	uraA	uracil permease	NA	NA	NA	PF00860.24(Xan_ur_permease:Permease family)	GO:0015205(molecular_function:nucleobase transmembrane transporter activity); GO:0005886(cellular_component:plasma membrane)	GO:0005215;GO:0110165	WP_005903692.1(uracil-xanthine permease family protein [Fusobacterium nucleatum])	ref_gene
C7Y58_RS03695	3.3670054367552043	1.75147	1.11760018842e-17	1.91696845878e-16	yes	up	dnaX	NZ_CP028101.1	746556	748010	COG2812(L:Replication, recombination and repair)	COG2812(DNA polymerase III, gamma/tau subunits)	INFORMATION STORAGE AND PROCESSING	K02343	dnaX	DNA polymerase III subunit gamma/tau [EC:2.7.7.7]	map03430(Mismatch repair); map03440(Homologous recombination); map03030(DNA replication)	Genetic Information Processing;Genetic Information Processing;Genetic Information Processing	Replication and repair;Replication and repair;Replication and repair	PF13177.10(DNA_pol3_delta2:DNA polymerase III, delta subunit); PF00004.33(AAA:ATPase family associated with various cellular activities (AAA)); PF13401.10(AAA_22:AAA domain); PF05496.16(RuvB_N:Holliday junction DNA helicase RuvB P-loop domain); PF20964.1(DnaX_C:DNA polymerase III subunit tau, C-terminal domain); PF13173.10(AAA_14:AAA domain); PF07728.18(AAA_5:AAA domain (dynein-related subfamily)…	GO:0003887(molecular_function:DNA-directed DNA polymerase activity); GO:0006260(biological_process:DNA replication); GO:0009360(cellular_component:DNA polymerase III complex); GO:0005524(molecular_function:ATP binding); GO:0016887(molecular_function:ATPase activity)	GO:0005488;GO:0009987;GO:0003824;GO:0008152;GO:0032991	WP_005903025.1(DNA polymerase III subunit gamma/tau [Fusobacterium nucleatum])	ref_gene
C7Y58_RS00065	3.1967778621952365	1.67662	1.46240476479e-17	2.46658936994e-16	yes	up	ribE	NZ_CP028101.1	12312	12968	COG0307(H:Coenzyme transport and metabolism)	COG0307(Riboflavin synthase alpha chain)	METABOLISM	K00793	ribE	riboflavin synthase [EC:2.5.1.9]	map00740(Riboflavin metabolism)	Metabolism	Metabolism of cofactors and vitamins	PF00677.21(Lum_binding:Lumazine binding domain)	GO:0009231(biological_process:riboflavin biosynthetic process); GO:0004746(molecular_function:riboflavin synthase activity)	GO:0009987;GO:0003824;GO:0008152	WP_011015638.1(riboflavin synthase [Fusobacterium nucleatum])	ref_gene
C7Y58_RS03705	3.5395332597894447	1.82356	2.58597921386e-17	4.32563795773e-16	yes	up	rplI	NZ_CP028101.1	748881	749330	COG0359(J:Translation, ribosomal structure and biogenesis)	COG0359(Ribosomal protein L9)	INFORMATION STORAGE AND PROCESSING	K02939	rplI	large subunit ribosomal protein L9	map03010(Ribosome)	Genetic Information Processing	Translation	PF03948.18(Ribosomal_L9_C:Ribosomal protein L9, C-terminal domain); PF01281.23(Ribosomal_L9_N:Ribosomal protein L9, N-terminal domain)	GO:0003735(molecular_function:structural constituent of ribosome); GO:0019843(molecular_function:rRNA binding); GO:1990904(cellular_component:ribonucleoprotein complex); GO:0005840(cellular_component:ribosome); GO:0006412(biological_process:translation)	GO:0005488;GO:0005198;GO:0110165;GO:0009987;GO:0008152;GO:0032991	WP_005903027.1(50S ribosomal protein L9 [Fusobacterium nucleatum])	ref_gene
C7Y58_RS06505	2.791277677550638	1.48093	4.11834628412e-17	6.83240399923e-16	yes	up	NA	NZ_CP028101.1	1352172	1352684	NA	NA	NA	NA	NA	NA	NA	NA	NA	PF17118.9(DUF5105:Domain of unknown function (DUF5105))	NA	NA	WP_005902087.1(hypothetical protein [Fusobacterium nucleatum])	ref_gene
C7Y58_RS02275	2.8893894190006026	1.53076	4.51657720566e-17	7.43215631241e-16	yes	up	NA	NZ_CP028101.1	437648	438217	COG2849(V:Defense mechanisms)	COG2849(Antitoxin component YwqK of the YwqJK toxin-antitoxin module)	CELLULAR PROCESSES AND SIGNALING	NA	NA	NA	NA	NA	NA	PF07661.17(MORN_2:MORN repeat variant)	NA	NA	WP_011016056.1(toxin-antitoxin system YwqK family antitoxin [Fusobacterium nucleatum])	ref_gene
C7Y58_RS03715	2.8492926578248845	1.5106	5.6711927223e-17	9.10991592853e-16	yes	up	NA	NZ_CP028101.1	750704	751927	COG0826(J:Translation, ribosomal structure and biogenesis)	COG0826(23S rRNA C2501 and tRNA U34 5'-hydroxylation protein RlhA/YrrN/YrrO, U32 peptidase family)	INFORMATION STORAGE AND PROCESSING	K08303	prtC	U32 family peptidase [EC:3.4.-.-]	map05120(Epithelial cell signaling in Helicobacter pylori infection)	Human Diseases	Infectious disease: bacterial	PF01136.23(Peptidase_U32:Peptidase family U32); PF16325.9(Peptidase_U32_C:Peptidase family U32 C-terminal domain)	GO:0006508(biological_process:proteolysis); GO:0008233(molecular_function:peptidase activity)	GO:0003824;GO:0008152	AAL93925.1(Protease [Fusobacterium nucleatum subsp. nucleatum ATCC 25586])	ref_gene
C7Y58_RS02675	2.92485747211901	1.54837	8.69756839696e-17	1.37530300277e-15	yes	up	rplJ	NZ_CP028101.1	518882	519394	COG0244(J:Translation, ribosomal structure and biogenesis)	COG0244(Ribosomal protein L10)	INFORMATION STORAGE AND PROCESSING	K02864	rplJ	large subunit ribosomal protein L10	map03010(Ribosome)	Genetic Information Processing	Translation	PF00466.24(Ribosomal_L10:Ribosomal protein L10)	GO:0070180(molecular_function:large ribosomal subunit rRNA binding); GO:1990904(cellular_component:ribonucleoprotein complex); GO:0006412(biological_process:translation); GO:0005840(cellular_component:ribosome)	GO:0005488;GO:0110165;GO:0009987;GO:0008152;GO:0032991	WP_005904072.1(50S ribosomal protein L10 [Fusobacterium nucleatum])	ref_gene
C7Y58_RS00665	3.1401611671917045	1.65084	1.20530032344e-16	1.879926495e-15	yes	up	rplF	NZ_CP028101.1	134598	134065	COG0097(J:Translation, ribosomal structure and biogenesis)	COG0097(Ribosomal protein L6P/L9E)	INFORMATION STORAGE AND PROCESSING	K02933	rplF	large subunit ribosomal protein L6	map03010(Ribosome)	Genetic Information Processing	Translation	PF00347.27(Ribosomal_L6:Ribosomal protein L6)	GO:0003735(molecular_function:structural constituent of ribosome); GO:0019843(molecular_function:rRNA binding); GO:1990904(cellular_component:ribonucleoprotein complex); GO:0005840(cellular_component:ribosome); GO:0006412(biological_process:translation)	GO:0005488;GO:0005198;GO:0110165;GO:0009987;GO:0008152;GO:0032991	WP_005904134.1(50S ribosomal protein L6 [Fusobacterium nucleatum])	ref_gene
C7Y58_RS08955	2.7677846302241385	1.46873	1.20746266971e-16	1.879926495e-15	yes	up	NA	NZ_CP028101.1	1856221	1857399	COG1473(R:General function prediction only)	COG1473(Metal-dependent amidase/aminoacylase/carboxypeptidase)	POORLY CHARACTERIZED	NA	NA	NA	NA	NA	NA	PF07687.18(M20_dimer:Peptidase dimerisation domain); PF01546.32(Peptidase_M20:Peptidase family M20/M25/M40)	GO:0016805(molecular_function:dipeptidase activity)	GO:0003824	WP_106991760.1(M20 family metallopeptidase [Fusobacterium nucleatum])	ref_gene
C7Y58_RS05345	2.810644124052497	1.4909	1.30883296303e-16	2.02219688335e-15	yes	up	NA	NZ_CP028101.1	1105125	1106879	COG0006(E:Amino acid transport and metabolism)	COG0006(Xaa-Pro aminopeptidase)	METABOLISM	K01262	pepP	Xaa-Pro aminopeptidase [EC:3.4.11.9]	NA	NA	NA	PF16189.9(Creatinase_N_2:Creatinase/Prolidase N-terminal domain); PF00557.28(Peptidase_M24:Metallopeptidase family M24); PF16188.9(Peptidase_M24_C:C-terminal region of peptidase_M24); PF01321.22(Creatinase_N:Creatinase/Prolidase N-terminal domain)	GO:0110165(cellular_component:cellular anatomical entity); GO:0070006(molecular_function:metalloaminopeptidase activity)	GO:0003824;GO:0110165	WP_011016401.1(aminopeptidase P family protein [Fusobacterium nucleatum])	ref_gene
C7Y58_RS09350	2.6495813236690138	1.40576	1.95593296965e-16	2.99909722013e-15	yes	up	galU	NZ_CP028101.1	1930556	1929672	COG1210(M:Cell wall/membrane/envelope biogenesis)	COG1210(UTP-glucose-1-phosphate uridylyltransferase)	CELLULAR PROCESSES AND SIGNALING	K00963	galU	UTP--glucose-1-phosphate uridylyltransferase [EC:2.7.7.9]	map01250(Biosynthesis of nucleotide sugars); map00520(Amino sugar and nucleotide sugar metabolism); map00040(Pentose and glucuronate interconversions); map00541(O-Antigen nucleotide sugar biosynthesis); map00052(Galactose metabolism); map00500(Starch and sucrose metabolism)	Metabolism;Metabolism;Metabolism;Metabolism;Metabolism;Metabolism	Global and overview maps;Carbohydrate metabolism;Carbohydrate metabolism;Glycan biosynthesis and metabolism;Carbohydrate metabolism;Carbohydrate metabolism	PF00483.27(NTP_transferase:Nucleotidyl transferase)	GO:0009058(biological_process:biosynthetic process); GO:0003983(molecular_function:UTP:glucose-1-phosphate uridylyltransferase activity); GO:0006011(biological_process:UDP-glucose metabolic process)	GO:0009987;GO:0003824;GO:0008152	WP_023041510.1(UTP--glucose-1-phosphate uridylyltransferase GalU [Fusobacterium nucleatum])	ref_gene
C7Y58_RS02190	3.329191501954764	1.73517	2.24707129016e-16	3.35869927577e-15	yes	up	mnmG	NZ_CP028101.1	420590	418704	COG0445(J:Translation, ribosomal structure and biogenesis)	COG0445(tRNA U34 5-carboxymethylaminomethyl modifying enzyme MnmG/GidA)	INFORMATION STORAGE AND PROCESSING	NA	NA	NA	NA	NA	NA	PF01134.26(GIDA:Glucose inhibited division protein A); PF13932.10(GIDA_C:tRNA modifying enzyme MnmG/GidA C-terminal helical bundle); PF21680.1(GIDA_C_1st:tRNA modifying enzyme MnmG/GidA C-terminal helical domain); PF12831.11(FAD_oxidored:FAD dependent oxidoreductase); PF07992.18(Pyr_redox_2:Pyridine nucleotide-disulphide oxidoreductase); PF00890.28(FAD_binding_2:FAD binding domain)	GO:0005737(cellular_component:cytoplasm); GO:0050660(molecular_function:flavin adenine dinucleotide binding); GO:0002098(biological_process:tRNA wobble uridine modification)	GO:0005488;GO:0110165;GO:0009987;GO:0008152	WP_011016068.1(tRNA uridine-5-carboxymethylaminomethyl(34) synthesis enzyme MnmG [Fusobacterium nucleatum])	ref_gene
C7Y58_RS05885	2.9582604834289805	1.56475	2.27590456992e-16	3.36235828432e-15	yes	up	NA	NZ_CP028101.1	1222861	1223862	COG0482(J:Translation, ribosomal structure and biogenesis)	COG0482(tRNA U34 2-thiouridine synthase MnmA/TrmU, contains the PP-loop ATPase domain)	INFORMATION STORAGE AND PROCESSING	NA	NA	NA	NA	NA	NA	PF18297.5(NFACT-R_2:NFACT protein RNA binding domain); PF02568.18(ThiI:Thiamine biosynthesis protein (ThiI)); PF03054.20(tRNA_Me_trans:tRNA methyl transferase HUP domain); PF06508.17(QueC:Queuosine biosynthesis protein QueC)	GO:0004810(molecular_function:tRNA adenylyltransferase activity); GO:0004808(molecular_function:tRNA (5-methylaminomethyl-2-thiouridylate)-methyltransferase activity); GO:0005524(molecular_function:ATP binding)	GO:0005488;GO:0003824	WP_011016484.1(MnmA/TRMU family protein [Fusobacterium nucleatum])	ref_gene
C7Y58_RS01515	3.3569475234929618	1.74715	2.37498611609e-16	3.48331297027e-15	yes	up	NA	NZ_CP028101.1	286562	287758	COG0786(E:Amino acid transport and metabolism)	COG0786(Na+/glutamate symporter)	METABOLISM	NA	NA	NA	NA	NA	NA	NA	GO:0016020(cellular_component:membrane)	GO:0110165	WP_059223004.1(hypothetical protein [Fusobacterium nucleatum])	ref_gene
C7Y58_RS00660	3.8257602279992207	1.93575	3.54687564613e-16	5.09140163672e-15	yes	up	rplR	NZ_CP028101.1	134038	133670	COG0256(J:Translation, ribosomal structure and biogenesis)	COG0256(Ribosomal protein L18)	INFORMATION STORAGE AND PROCESSING	K02881	rplR	large subunit ribosomal protein L18	map03010(Ribosome)	Genetic Information Processing	Translation	PF00861.26(Ribosomal_L18p:Ribosomal L18 of archaea, bacteria, mitoch. and chloroplast)	GO:0005737(cellular_component:cytoplasm); GO:0005840(cellular_component:ribosome); GO:1990904(cellular_component:ribonucleoprotein complex); GO:0019843(molecular_function:rRNA binding); GO:0003735(molecular_function:structural constituent of ribosome); GO:0006412(biological_process:translation)	GO:0005488;GO:0005198;GO:0110165;GO:0009987;GO:0008152;GO:0032991	WP_005904133.1(MULTISPECIES: 50S ribosomal protein L18 [Fusobacterium])	ref_gene
C7Y58_RS06755	2.5712250197329314	1.36246	6.07288933313e-16	8.59547413304e-15	yes	up	hutI	NZ_CP028101.1	1406429	1405188	COG1228(Q:Secondary metabolites biosynthesis, transport and catabolism)	COG1228(Imidazolonepropionase or related amidohydrolase)	METABOLISM	K01468	hutI	imidazolonepropionase [EC:3.5.2.7]	map00340(Histidine metabolism)	Metabolism	Amino acid metabolism	PF01979.24(Amidohydro_1:Amidohydrolase family); PF07969.15(Amidohydro_3:Amidohydrolase family)	GO:0005737(cellular_component:cytoplasm); GO:0050480(molecular_function:imidazolonepropionase activity); GO:0019556(biological_process:histidine catabolic process to glutamate and formamide); GO:0008270(molecular_function:zinc ion binding); GO:0005506(molecular_function:iron ion binding); GO:0019557(biological_process:histidine catabolic process to glutamate and formate)	GO:0005488;GO:0110165;GO:0009987;GO:0003824;GO:0008152	WP_011016618.1(imidazolonepropionase [Fusobacterium nucleatum])	ref_gene
C7Y58_RS04465	2.8426920058376566	1.50726	6.42054067834e-16	9.0244266201e-15	yes	up	NA	NZ_CP028101.1	912200	907851	COG2176(L:Replication, recombination and repair)	COG2176(DNA polymerase III, alpha subunit (gram-positive type))	INFORMATION STORAGE AND PROCESSING	K03763	polC	DNA polymerase III subunit alpha, Gram-positive type [EC:2.7.7.7]	map03430(Mismatch repair); map03440(Homologous recombination); map03030(DNA replication)	Genetic Information Processing;Genetic Information Processing;Genetic Information Processing	Replication and repair;Replication and repair;Replication and repair	PF07733.16(DNA_pol3_alpha:Bacterial DNA polymerase III alpha NTPase domain); PF00929.28(RNase_T:Exonuclease); PF17657.5(DNA_pol3_finger:Bacterial DNA polymerase III alpha subunit finger domain); PF02811.23(PHP:PHP domain); PF14579.10(HHH_6:Helix-hairpin-helix motif); PF13482.10(RNase_H_2:RNase_H superfamily)	GO:0003887(molecular_function:DNA-directed DNA polymerase activity); GO:0005737(cellular_component:cytoplasm); GO:0008408(molecular_function:3'-5' exonuclease activity); GO:0006261(biological_process:DNA-dependent DNA replication); GO:0003677(molecular_function:DNA binding)	GO:0005488;GO:0110165;GO:0009987;GO:0003824;GO:0008152	WP_059222330.1(PolC-type DNA polymerase III [Fusobacterium nucleatum])	ref_gene
C7Y58_RS06970	2.638235086355611	1.39957	6.97125366478e-16	9.7309085638e-15	yes	up	NA	NZ_CP028101.1	1447898	1448686	COG2086(C:Energy production and conversion)	COG2086(Electron transfer flavoprotein, alpha and beta subunits)	METABOLISM	K03521	fixA	electron transfer flavoprotein beta subunit	NA	NA	NA	PF01012.25(ETF:Electron transfer flavoprotein domain)	GO:0009055(molecular_function:electron carrier activity)	GO:0003824	WP_005903461.1(electron transfer flavoprotein subunit beta/FixA family protein [Fusobacterium nucleatum])	ref_gene
C7Y58_RS04735	2.676897520621756	1.42056	9.25006933039e-16	1.2823383784e-14	yes	up	NA	NZ_CP028101.1	969791	969243	COG2885(M:Cell wall/membrane/envelope biogenesis)	COG2885(Outer membrane protein OmpA and related peptidoglycan-associated (lipo)proteins)	CELLULAR PROCESSES AND SIGNALING	NA	NA	NA	NA	NA	NA	PF00691.24(OmpA:OmpA family)	GO:0016020(cellular_component:membrane)	GO:0110165	WP_005902640.1(MULTISPECIES: OmpA family protein [Fusobacterium])	ref_gene
C7Y58_RS08045	2.9837688386513332	1.57714	1.10647839713e-15	1.51318397013e-14	yes	up	NA	NZ_CP028101.1	1665757	1667208	COG2067(I:Lipid transport and metabolism)	COG2067(Long-chain fatty acid transport protein)	METABOLISM	NA	NA	NA	NA	NA	NA	PF03349.20(Toluene_X:Outer membrane protein transport protein (OMPP1/FadL/TodX)); PF13505.10(OMP_b-brl:Outer membrane protein beta-barrel domain)	GO:0009279(cellular_component:cell outer membrane)	GO:0110165	WP_021779465.1(OmpP1/FadL family transporter [Fusobacterium nucleatum])	ref_gene
C7Y58_RS03560	2.7032927624412997	1.43472	1.93449245998e-15	2.57592943355e-14	yes	up	NA	NZ_CP028101.1	720435	721088	COG2057(I:Lipid transport and metabolism)	COG2057(Acyl-CoA:acetate/3-ketoacid CoA transferase, beta subunit)	METABOLISM	K01035	atoA	acetate CoA/acetoacetate CoA-transferase beta subunit [EC:2.8.3.8 2.8.3.9]	map00627(Aminobenzoate degradation); map00310(Lysine degradation); map02020(Two-component system); map00650(Butanoate metabolism)	Metabolism;Metabolism;Environmental Information Processing;Metabolism	Xenobiotics biodegradation and metabolism;Amino acid metabolism;Signal transduction;Carbohydrate metabolism	PF01144.27(CoA_trans:Coenzyme A transferase)	GO:0008410(molecular_function:CoA-transferase activity)	GO:0003824	WP_005902990.1(MULTISPECIES: 3-oxoacid CoA-transferase subunit B [Fusobacterium])	ref_gene
C7Y58_RS00655	3.3780585944211614	1.75619	4.6591861804e-15	5.93093888625e-14	yes	up	rpsE	NZ_CP028101.1	133646	133152	COG0098(J:Translation, ribosomal structure and biogenesis)	COG0098(Ribosomal protein S5)	INFORMATION STORAGE AND PROCESSING	K02988	rpsE	small subunit ribosomal protein S5	map03010(Ribosome)	Genetic Information Processing	Translation	PF03719.19(Ribosomal_S5_C:Ribosomal protein S5, C-terminal domain); PF00333.24(Ribosomal_S5:Ribosomal protein S5, N-terminal domain)	NA	NA	WP_011015714.1(MULTISPECIES: 30S ribosomal protein S5 [Fusobacterium])	ref_gene
C7Y58_RS09765	2.9326663132813744	1.55221	1.1919110612e-14	1.47099267553e-13	yes	up	NA	NZ_CP028101.1	2009868	2008663	COG4591(M:Cell wall/membrane/envelope biogenesis)	COG4591(ABC-type transport system involved in lipoprotein release, permease component LolC)	CELLULAR PROCESSES AND SIGNALING	K02004	NA	putative ABC transport system permease protein	NA	NA	NA	PF02687.25(FtsX:FtsX-like permease family); PF12704.11(MacB_PCD:MacB-like periplasmic core domain)	GO:0005886(cellular_component:plasma membrane)	GO:0110165	WP_011017091.1(ABC transporter permease [Fusobacterium nucleatum])	ref_gene
C7Y58_RS02670	2.851787549394569	1.51187	1.29418572384e-14	1.58753448791e-13	yes	up	rplA	NZ_CP028101.1	518021	518728	COG0081(J:Translation, ribosomal structure and biogenesis)	COG0081(Ribosomal protein L1)	INFORMATION STORAGE AND PROCESSING	K02863	rplA	large subunit ribosomal protein L1	map03010(Ribosome)	Genetic Information Processing	Translation	PF00687.25(Ribosomal_L1:Ribosomal protein L1p/L10e family)	GO:0000049(molecular_function:tRNA binding); GO:0015934(cellular_component:large ribosomal subunit); GO:0019843(molecular_function:rRNA binding); GO:0003735(molecular_function:structural constituent of ribosome); GO:0006417(biological_process:regulation of translation); GO:0006412(biological_process:translation)	GO:0005488;GO:0005198;GO:0065007;GO:0009987;GO:0008152;GO:0032991	WP_011015994.1(50S ribosomal protein L1 [Fusobacterium nucleatum])	ref_gene
C7Y58_RS00680	3.0517714384704893	1.60965	2.07704285488e-14	2.50234210612e-13	yes	up	rplE	NZ_CP028101.1	135909	135358	COG0094(J:Translation, ribosomal structure and biogenesis)	COG0094(Ribosomal protein L5)	INFORMATION STORAGE AND PROCESSING	K02931	rplE	large subunit ribosomal protein L5	map03010(Ribosome)	Genetic Information Processing	Translation	PF00673.25(Ribosomal_L5_C:ribosomal L5P family C-terminus); PF00281.23(Ribosomal_L5:Ribosomal protein L5)	GO:0000049(molecular_function:tRNA binding); GO:0005840(cellular_component:ribosome); GO:1990904(cellular_component:ribonucleoprotein complex); GO:0019843(molecular_function:rRNA binding); GO:0003735(molecular_function:structural constituent of ribosome); GO:0006412(biological_process:translation)	GO:0005488;GO:0005198;GO:0110165;GO:0009987;GO:0008152;GO:0032991	WP_005892302.1(MULTISPECIES: 50S ribosomal protein L5 [Fusobacterium])	ref_gene
C7Y58_RS02895	2.5439777098451253	1.34709	2.47231525008e-14	2.96092666637e-13	yes	up	NA	NZ_CP028101.1	569611	568958	COG0009(J:Translation, ribosomal structure and biogenesis)	COG0009(tRNA A37 threonylcarbamoyladenosine synthetase subunit TsaC/SUA5/YrdC)	INFORMATION STORAGE AND PROCESSING	K07566	tsaC	L-threonylcarbamoyladenylate synthase [EC:2.7.7.87]	NA	NA	NA	PF01300.22(Sua5_yciO_yrdC:Telomere recombination)	GO:0003725(molecular_function:double-stranded RNA binding)	GO:0005488	WP_011015966.1(L-threonylcarbamoyladenylate synthase [Fusobacterium nucleatum])	ref_gene
C7Y58_RS05105	2.5879724614133655	1.37182	4.10135066814e-14	4.82624055367e-13	yes	up	pfkA	NZ_CP028101.1	1047386	1048354	COG0205(G:Carbohydrate transport and metabolism)	COG0205(6-phosphofructokinase)	METABOLISM	K00850	pfkA	6-phosphofructokinase 1 [EC:2.7.1.11]	map04919(Thyroid hormone signaling pathway); map00051(Fructose and mannose metabolism); map00052(Galactose metabolism); map00680(Methane metabolism); map00010(Glycolysis / Gluconeogenesis); map04922(Glucagon signaling pathway); map04152(AMPK signaling pathway); map03018(RNA degradation); map05230(Central carbon metabolism in cancer); map00030(Pentose phosphate pathway); map04066(HIF-1 signaling p…	Organismal Systems;Metabolism;Metabolism;Metabolism;Metabolism;Organismal Systems;Environmental Information Processing;Genetic Information Processing;Human Diseases;Metabolism;Environmental Information Processing	Endocrine system;Carbohydrate metabolism;Carbohydrate metabolism;Energy metabolism;Carbohydrate metabolism;Endocrine system;Signal transduction;Folding, sorting and degradation;Cancer: overview;Carbohydrate metabolism;Signal transduction	PF00365.24(PFK:Phosphofructokinase); PF01513.25(NAD_kinase:ATP-NAD kinase N-terminal domain)	GO:0005737(cellular_component:cytoplasm); GO:0005945(cellular_component:6-phosphofructokinase complex); GO:0016208(molecular_function:AMP binding); GO:0030388(biological_process:fructose 1,6-bisphosphate metabolic process); GO:0070095(molecular_function:fructose-6-phosphate binding); GO:0061621(biological_process:canonical glycolysis); GO:0042802(molecular_function:identical protein binding); GO:…	GO:0008152;GO:0005488;GO:0003824;GO:0110165;GO:0009987;GO:0032991	WP_023041561.1(6-phosphofructokinase [Fusobacterium nucleatum])	ref_gene
C7Y58_RS00690	3.3498212718637266	1.74408	5.39357940257e-14	6.23805983475e-13	yes	up	rplN	NZ_CP028101.1	136662	136294	COG0093(J:Translation, ribosomal structure and biogenesis)	COG0093(Ribosomal protein L14)	INFORMATION STORAGE AND PROCESSING	K02874	rplN	large subunit ribosomal protein L14	map03010(Ribosome)	Genetic Information Processing	Translation	PF00238.23(Ribosomal_L14:Ribosomal protein L14p/L23e)	GO:0003735(molecular_function:structural constituent of ribosome); GO:0015934(cellular_component:large ribosomal subunit); GO:0006412(biological_process:translation); GO:0019843(molecular_function:rRNA binding)	GO:0005488;GO:0005198;GO:0009987;GO:0008152;GO:0032991	WP_005904136.1(MULTISPECIES: 50S ribosomal protein L14 [Fusobacterium])	ref_gene
C7Y58_RS01980	2.6822457055129654	1.42344	9.87639291419e-14	1.12936831968e-12	yes	up	NA	NZ_CP028101.1	380211	379687	NA	NA	NA	NA	NA	NA	NA	NA	NA	NA	NA	NA	WP_147373029.1(hypothetical protein [Fusobacterium nucleatum])	ref_gene
C7Y58_RS07395	2.840178922624826	1.50598	1.55470063014e-13	1.74817448633e-12	yes	up	NA	NZ_CP028101.1	1540199	1539390	NA	NA	NA	NA	NA	NA	NA	NA	NA	PF16138.9(DUF4846:Domain of unknown function (4846))	NA	NA	WP_147373148.1(DUF4846 domain-containing protein [Fusobacterium nucleatum])	ref_gene
C7Y58_RS03325	2.3370429538846214	1.22468	1.70264951715e-13	1.90395725011e-12	yes	up	NA	NZ_CP028101.1	668164	666728	COG0260(E:Amino acid transport and metabolism)	COG0260(Leucyl aminopeptidase)	METABOLISM	K01255	pepA	leucyl aminopeptidase [EC:3.4.11.1]	map00480(Glutathione metabolism)	Metabolism	Metabolism of other amino acids	PF00883.25(Peptidase_M17:Cytosol aminopeptidase family, catalytic domain); PF02789.21(Peptidase_M17_N:Cytosol aminopeptidase family, N-terminal domain)	GO:0005737(cellular_component:cytoplasm); GO:0006508(biological_process:proteolysis); GO:0030145(molecular_function:manganese ion binding); GO:0070006(molecular_function:metalloaminopeptidase activity)	GO:0005488;GO:0110165;GO:0003824;GO:0008152	WP_011015910.1(leucyl aminopeptidase [Fusobacterium nucleatum])	ref_gene
C7Y58_RS00725	2.9943689710349544	1.58225	1.94441286054e-13	2.16235803831e-12	yes	up	rplB	NZ_CP028101.1	139772	138942	COG0090(J:Translation, ribosomal structure and biogenesis)	COG0090(Ribosomal protein L2)	INFORMATION STORAGE AND PROCESSING	K02886	rplB	large subunit ribosomal protein L2	map03010(Ribosome)	Genetic Information Processing	Translation	PF03947.22(Ribosomal_L2_C:Ribosomal Proteins L2, C-terminal domain); PF00181.27(Ribosomal_L2:Ribosomal Proteins L2, RNA binding domain)	GO:0003735(molecular_function:structural constituent of ribosome); GO:0016740(molecular_function:transferase activity); GO:0015934(cellular_component:large ribosomal subunit); GO:0006412(biological_process:translation); GO:0019843(molecular_function:rRNA binding)	GO:0005488;GO:0005198;GO:0009987;GO:0003824;GO:0008152;GO:0032991	WP_005904139.1(MULTISPECIES: 50S ribosomal protein L2 [Fusobacterium])	ref_gene
C7Y58_RS07475	2.6172567796832737	1.38806	2.25150962913e-13	2.49019425648e-12	yes	up	NA	NZ_CP028101.1	1558909	1558526	COG5496(R:General function prediction only)	COG5496(Predicted thioesterase)	POORLY CHARACTERIZED	NA	NA	NA	NA	NA	NA	PF03061.26(4HBT:Thioesterase superfamily)	GO:0016746(molecular_function:transferase activity, transferring acyl groups)	GO:0003824	WP_011016728.1(thioesterase family protein [Fusobacterium nucleatum])	ref_gene
C7Y58_RS09630	2.810830764590789	1.491	3.26194233165e-13	3.56874123203e-12	yes	up	NA	NZ_CP028101.1	1985987	1984968	COG0750(O:Posttranslational modification, protein turnover, chaperones); COG0750(K:Transcription)	COG0750(Membrane-associated protease RseP, regulator of RpoE activity); COG0750(Membrane-associated protease RseP, regulator of RpoE activity)	CELLULAR PROCESSES AND SIGNALING;INFORMATION STORAGE AND PROCESSING	K11749	rseP	regulator of sigma E protease [EC:3.4.24.-]	map04112(Cell cycle - Caulobacter)	Cellular Processes	Cell growth and death	PF02163.26(Peptidase_M50:Peptidase family M50); PF13180.10(PDZ_2:PDZ domain); PF00595.28(PDZ:PDZ domain)	GO:0006508(biological_process:proteolysis); GO:0016020(cellular_component:membrane); GO:0004222(molecular_function:metalloendopeptidase activity)	GO:0003824;GO:0008152;GO:0110165	WP_011017067.1(M50 family metallopeptidase [Fusobacterium nucleatum])	ref_gene
C7Y58_RS09655	2.9042408093631105	1.53816	3.63689165165e-13	3.95756381879e-12	yes	up	NA	NZ_CP028101.1	1990428	1989535	COG0142(H:Coenzyme transport and metabolism)	COG0142(Geranylgeranyl pyrophosphate synthase)	METABOLISM	K13789	NA	geranylgeranyl diphosphate synthase, type II [EC:2.5.1.1 2.5.1.10 2.5.1.29]	map00900(Terpenoid backbone biosynthesis)	Metabolism	Metabolism of terpenoids and polyketides	PF00348.21(polyprenyl_synt:Polyprenyl synthetase)	GO:0008299(biological_process:isoprenoid biosynthetic process); GO:0004337(molecular_function:geranyltranstransferase activity); GO:0016740(molecular_function:transferase activity)	GO:0003824;GO:0009987;GO:0008152	WP_011017072.1(polyprenyl synthetase family protein [Fusobacterium nucleatum])	ref_gene
C7Y58_RS00935	2.453484500658135	1.29483	3.74507627987e-13	4.05349432645e-12	yes	up	NA	NZ_CP028101.1	180227	179172	COG2089(M:Cell wall/membrane/envelope biogenesis)	COG2089(Sialic acid synthase SpsE, contains C-terminal SAF domain)	CELLULAR PROCESSES AND SIGNALING	NA	NA	NA	NA	NA	NA	PF03102.18(NeuB:NeuB family); PF08666.16(SAF:SAF domain)	GO:0016051(biological_process:carbohydrate biosynthetic process)	GO:0008152	WP_011015754.1(N-acetylneuraminate synthase family protein [Fusobacterium nucleatum])	ref_gene
C7Y58_RS00670	2.799029474031679	1.48493	4.11100371235e-13	4.42588910308e-12	yes	up	rpsH	NZ_CP028101.1	135021	134623	COG0096(J:Translation, ribosomal structure and biogenesis)	COG0096(Ribosomal protein S8)	INFORMATION STORAGE AND PROCESSING	K02994	rpsH	small subunit ribosomal protein S8	map03010(Ribosome)	Genetic Information Processing	Translation	PF00410.23(Ribosomal_S8:Ribosomal protein S8)	GO:0003735(molecular_function:structural constituent of ribosome); GO:0019843(molecular_function:rRNA binding); GO:1990904(cellular_component:ribonucleoprotein complex); GO:0005840(cellular_component:ribosome); GO:0006412(biological_process:translation)	GO:0005488;GO:0005198;GO:0110165;GO:0009987;GO:0008152;GO:0032991	WP_005904135.1(30S ribosomal protein S8 [Fusobacterium nucleatum])	ref_gene
C7Y58_RS05100	2.6249189643893507	1.39227	5.47108393074e-13	5.85898088668e-12	yes	up	NA	NZ_CP028101.1	1046412	1047353	COG0825(I:Lipid transport and metabolism)	COG0825(Acetyl-CoA carboxylase alpha subunit)	METABOLISM	K01962	accA	acetyl-CoA carboxylase carboxyl transferase subunit alpha [EC:6.4.1.2 2.1.3.15]	map00720(Carbon fixation pathways in prokaryotes); map00640(Propanoate metabolism); map00061(Fatty acid biosynthesis); map00620(Pyruvate metabolism)	Metabolism;Metabolism;Metabolism;Metabolism	Energy metabolism;Carbohydrate metabolism;Lipid metabolism;Carbohydrate metabolism	PF03255.18(ACCA:Acetyl co-enzyme A carboxylase carboxyltransferase alpha subunit); PF01039.26(Carboxyl_trans:Carboxyl transferase domain)	GO:0006633(biological_process:fatty acid biosynthetic process); GO:0009317(cellular_component:acetyl-CoA carboxylase complex); GO:0016743(molecular_function:carboxyl- or carbamoyltransferase activity); GO:0003989(molecular_function:acetyl-CoA carboxylase activity); GO:0005524(molecular_function:ATP binding); GO:2001295(biological_process:malonyl-CoA biosynthetic process)	GO:0005488;GO:0003824;GO:0008152;GO:0009987;GO:0032991	WP_011016368.1(acetyl-CoA carboxylase carboxyltransferase subunit alpha [Fusobacterium nucleatum])	ref_gene
C7Y58_RS09905	4.650868873686959	2.2175	8.77810969039e-13	9.30203875045e-12	yes	up	citD	NZ_CP028101.1	2033625	2033909	COG3052(C:Energy production and conversion)	COG3052(Acyl-carrier protein (citrate lyase gamma subunit))	METABOLISM	K01646	citD	citrate lyase subunit gamma (acyl carrier protein)	map02020(Two-component system)	Environmental Information Processing	Signal transduction	PF06857.15(ACP:Malonate decarboxylase delta subunit (MdcD))	GO:0005737(cellular_component:cytoplasm); GO:0016829(molecular_function:lyase activity)	GO:0003824;GO:0110165	WP_011017111.1(MULTISPECIES: citrate lyase acyl carrier protein [Fusobacterium])	ref_gene
C7Y58_RS08695	2.8807932465343455	1.52647	1.85970453773e-12	1.93204331999e-11	yes	up	nagA	NZ_CP028101.1	1788943	1787783	COG1820(G:Carbohydrate transport and metabolism)	COG1820(N-acetylglucosamine-6-phosphate deacetylase)	METABOLISM	K01443	nagA	N-acetylglucosamine-6-phosphate deacetylase [EC:3.5.1.25]	map00520(Amino sugar and nucleotide sugar metabolism)	Metabolism	Carbohydrate metabolism	PF01979.24(Amidohydro_1:Amidohydrolase family); PF07969.15(Amidohydro_3:Amidohydrolase family)	GO:0006044(biological_process:N-acetylglucosamine metabolic process); GO:0046872(molecular_function:metal ion binding); GO:0005975(biological_process:carbohydrate metabolic process); GO:0047419(molecular_function:N-acetylgalactosamine-6-phosphate deacetylase activity); GO:0008448(molecular_function:N-acetylglucosamine-6-phosphate deacetylase activity)	GO:0003824;GO:0005488;GO:0008152	WP_005902854.1(N-acetylglucosamine-6-phosphate deacetylase [Fusobacterium nucleatum])	ref_gene
C7Y58_RS09840	2.47545732649864	1.3077	2.32328012204e-12	2.3749085692e-11	yes	up	ychF	NZ_CP028101.1	2024252	2023158	COG0012(J:Translation, ribosomal structure and biogenesis)	COG0012(Ribosome-binding ATPase YchF, GTP1/OBG family)	INFORMATION STORAGE AND PROCESSING	K06942	ychF	ribosome-binding ATPase	NA	NA	NA	PF06071.17(YchF-GTPase_C:Protein of unknown function (DUF933)); PF01926.27(MMR_HSR1:50S ribosome-binding GTPase); PF02421.22(FeoB_N:Ferrous iron transport protein B)	GO:0043023(molecular_function:ribosomal large subunit binding); GO:0016887(molecular_function:ATPase activity); GO:0005524(molecular_function:ATP binding); GO:0005525(molecular_function:GTP binding)	GO:0005488;GO:0003824	WP_011017102.1(redox-regulated ATPase YchF [Fusobacterium nucleatum])	ref_gene
C7Y58_RS03480	2.6209340792482125	1.39008	2.9226069823e-12	2.97254097094e-11	yes	up	NA	NZ_CP028101.1	703496	703792	NA	NA	NA	NA	NA	NA	NA	NA	NA	NA	NA	NA	WP_005902961.1(hypothetical protein [Fusobacterium nucleatum])	ref_gene
C7Y58_RS08020	2.4059461035296734	1.2666	4.53319435321e-12	4.47570018093e-11	yes	up	NA	NZ_CP028101.1	1659812	1661314	COG0747(E:Amino acid transport and metabolism)	COG0747(ABC-type transport system, periplasmic component)	METABOLISM	K02035	NA	peptide/nickel transport system substrate-binding protein	map02024(Quorum sensing)	Cellular Processes	Cellular community - prokaryotes	PF00496.26(SBP_bac_5:Bacterial extracellular solute-binding proteins, family 5 Middle); PF00497.24(SBP_bac_3:Bacterial extracellular solute-binding proteins, family 3)	GO:0043190(cellular_component:ATP-binding cassette (ABC) transporter complex); GO:0055085(biological_process:transmembrane transport); GO:0042597(cellular_component:periplasmic space)	GO:0009987;GO:0051179;GO:0032991;GO:0110165	WP_011016819.1(ABC transporter substrate-binding protein [Fusobacterium nucleatum])	ref_gene
C7Y58_RS03155	2.2998976079447915	1.20157	4.95279064947e-12	4.86623702647e-11	yes	up	clpB	NZ_CP028101.1	625231	622655	COG0542(O:Posttranslational modification, protein turnover, chaperones)	COG0542(ATP-dependent Clp protease, ATP-binding subunit ClpA)	CELLULAR PROCESSES AND SIGNALING	K03695	clpB	ATP-dependent Clp protease ATP-binding subunit ClpB	map04213(Longevity regulating pathway - multiple species)	Organismal Systems	Aging	PF07724.18(AAA_2:AAA domain (Cdc48 subfamily)); PF17871.5(AAA_lid_9:AAA lid domain); PF00004.33(AAA:ATPase family associated with various cellular activities (AAA)); PF10431.13(ClpB_D2-small:C-terminal, D2-small domain, of ClpB protein); PF07728.18(AAA_5:AAA domain (dynein-related subfamily)); PF02861.24(Clp_N:Clp amino terminal domain, pathogenicity island component); PF13401.10(AAA_22:AAA domai…	GO:0005737(cellular_component:cytoplasm); GO:0034605(biological_process:cellular response to heat); GO:0042026(biological_process:protein refolding); GO:0016887(molecular_function:ATPase activity); GO:0009408(biological_process:response to heat); GO:0005524(molecular_function:ATP binding)	GO:0005488;GO:0110165;GO:0009987;GO:0003824;GO:0050896	WP_147373057.1(ATP-dependent chaperone ClpB [Fusobacterium nucleatum])	ref_gene
C7Y58_RS10385	2.4763610516357732	1.30822	8.65653373712e-12	8.34324965902e-11	yes	up	radB	NZ_CP028101.1	2166778	2166443	NA	NA	NA	NA	NA	NA	NA	NA	NA	NA	NA	NA	WP_011017184.1(RadB family lipoprotein [Fusobacterium nucleatum])	ref_gene
C7Y58_RS04455	2.884063439426668	1.5281	1.20666281945e-11	1.1412549283e-10	yes	up	NA	NZ_CP028101.1	906565	905783	COG2853(M:Cell wall/membrane/envelope biogenesis)	COG2853(Lipoprotein subunit MlaA of the ABC-type intermembrane phospholipid transporter Mla)	CELLULAR PROCESSES AND SIGNALING	K04754	mlaA	phospholipid-binding lipoprotein MlaA	NA	NA	NA	PF04333.17(MlaA:MlaA lipoprotein)	GO:0120010(biological_process:intermembrane phospholipid transfer); GO:0016020(cellular_component:membrane)	GO:0110165;GO:0009987;GO:0051179	WP_029597725.1(MlaA family lipoprotein [Fusobacterium nucleatum])	ref_gene
C7Y58_RS00710	3.4075400109974328	1.76873	1.33343459056e-11	1.24947759782e-10	yes	up	rpsC	NZ_CP028101.1	138253	137594	COG0092(J:Translation, ribosomal structure and biogenesis)	COG0092(Ribosomal protein S3)	INFORMATION STORAGE AND PROCESSING	K02982	rpsC	small subunit ribosomal protein S3	map03010(Ribosome)	Genetic Information Processing	Translation	PF00189.24(Ribosomal_S3_C:Ribosomal protein S3, C-terminal domain); PF07650.21(KH_2:KH domain); PF13083.10(KhpA-B_KH:KhpA/KhpB, KH domain); PF05316.16(VAR1:Mitochondrial ribosomal protein (VAR1))	GO:0005840(cellular_component:ribosome); GO:1990904(cellular_component:ribonucleoprotein complex); GO:0019843(molecular_function:rRNA binding); GO:0003735(molecular_function:structural constituent of ribosome); GO:0006412(biological_process:translation); GO:0003729(molecular_function:mRNA binding)	GO:0005488;GO:0005198;GO:0110165;GO:0009987;GO:0008152;GO:0032991	WP_005892367.1(MULTISPECIES: 30S ribosomal protein S3 [Fusobacterium])	ref_gene
C7Y58_RS02900	2.1987829581406184	1.13671	1.38265908705e-11	1.28371651018e-10	yes	up	NA	NZ_CP028101.1	570563	569613	COG0462(F:Nucleotide transport and metabolism)	COG0462(Phosphoribosylpyrophosphate synthetase)	METABOLISM	K00948	prsA	ribose-phosphate pyrophosphokinase [EC:2.7.6.1]	map00030(Pentose phosphate pathway); map00230(Purine metabolism)	Metabolism;Metabolism	Carbohydrate metabolism;Nucleotide metabolism	PF13793.10(Pribosyltran_N:N-terminal domain of ribose phosphate pyrophosphokinase); PF14572.10(Pribosyl_synth:Phosphoribosyl synthetase-associated domain); PF00156.31(Pribosyltran:Phosphoribosyl transferase domain)	GO:0005737(cellular_component:cytoplasm); GO:0000287(molecular_function:magnesium ion binding); GO:0016310(biological_process:phosphorylation); GO:0016301(molecular_function:kinase activity); GO:0004749(molecular_function:ribose phosphate diphosphokinase activity); GO:0009165(biological_process:nucleotide biosynthetic process); GO:0006015(biological_process:5-phosphoribose 1-diphosphate biosynthe…	GO:0005488;GO:0110165;GO:0009987;GO:0003824;GO:0008152	WP_005903312.1(ribose-phosphate diphosphokinase [Fusobacterium nucleatum])	ref_gene
C7Y58_RS00140	4.064899450731984	2.02322	1.62763531251e-11	1.48393417681e-10	yes	up	NA	NZ_CP028101.1	28347	29927	COG0747(E:Amino acid transport and metabolism)	COG0747(ABC-type transport system, periplasmic component)	METABOLISM	K02035	NA	peptide/nickel transport system substrate-binding protein	map02024(Quorum sensing)	Cellular Processes	Cellular community - prokaryotes	PF00496.26(SBP_bac_5:Bacterial extracellular solute-binding proteins, family 5 Middle)	GO:0043190(cellular_component:ATP-binding cassette (ABC) transporter complex); GO:0055085(biological_process:transmembrane transport); GO:0042597(cellular_component:periplasmic space)	GO:0009987;GO:0051179;GO:0032991;GO:0110165	WP_005903785.1(ABC transporter substrate-binding protein [Fusobacterium nucleatum])	ref_gene
C7Y58_RS03660	2.3362066782489594	1.22417	1.9498907906e-11	1.76186560722e-10	yes	up	NA	NZ_CP028101.1	739867	742677	COG0457(R:General function prediction only)	COG0457(Tetratricopeptide (TPR) repeat)	POORLY CHARACTERIZED	NA	NA	NA	NA	NA	NA	PF13432.10(TPR_16:Tetratricopeptide repeat); PF07719.21(TPR_2:Tetratricopeptide repeat); PF13424.10(TPR_12:Tetratricopeptide repeat); PF13174.10(TPR_6:Tetratricopeptide repeat); PF00515.32(TPR_1:Tetratricopeptide repeat); PF12895.11(ANAPC3:Anaphase-promoting complex, cyclosome, subunit 3); PF09976.13(TPR_21:Tetratricopeptide repeat-like domain); PF13525.10(YfiO:Outer membrane lipoprotein)	NA	NA	WP_011015862.1(tetratricopeptide repeat protein [Fusobacterium nucleatum])	ref_gene
C7Y58_RS04460	2.8908373740300193	1.53149	2.05391621909e-11	1.83943647232e-10	yes	up	NA	NZ_CP028101.1	907838	906555	COG0657(I:Lipid transport and metabolism)	COG0657(Acetyl esterase/lipase)	METABOLISM	NA	NA	NA	NA	NA	NA	PF00561.24(Abhydrolase_1:alpha/beta hydrolase fold)	GO:0004674(molecular_function:protein serine/threonine kinase activity); GO:0016020(cellular_component:membrane); GO:0016310(biological_process:phosphorylation)	GO:0003824;GO:0008152;GO:0009987;GO:0110165	WP_005904381.1(hypothetical protein [Fusobacterium nucleatum])	ref_gene
C7Y58_RS06975	2.295194177926344	1.19862	2.69503428571e-11	2.38430404562e-10	yes	up	NA	NZ_CP028101.1	1448712	1449887	COG2025(C:Energy production and conversion)	COG2025(Electron transfer flavoprotein, alpha subunit FixB)	METABOLISM	K03522	fixB	electron transfer flavoprotein alpha subunit	NA	NA	NA	PF01012.25(ETF:Electron transfer flavoprotein domain); PF00766.23(ETF_alpha:Electron transfer flavoprotein FAD-binding domain)	GO:0050660(molecular_function:flavin adenine dinucleotide binding); GO:0009055(molecular_function:electron carrier activity)	GO:0003824;GO:0005488	WP_005903460.1(electron transfer flavoprotein subunit alpha/FixB family protein [Fusobacterium nucleatum])	ref_gene
C7Y58_RS00715	3.7923332477047063	1.92309	2.69765625715e-11	2.38430404562e-10	yes	up	rplV	NZ_CP028101.1	138607	138272	COG0091(J:Translation, ribosomal structure and biogenesis)	COG0091(Ribosomal protein L22)	INFORMATION STORAGE AND PROCESSING	K02890	rplV	large subunit ribosomal protein L22	map03010(Ribosome)	Genetic Information Processing	Translation	PF00237.23(Ribosomal_L22:Ribosomal protein L22p/L17e)	GO:0003735(molecular_function:structural constituent of ribosome); GO:0015934(cellular_component:large ribosomal subunit); GO:0006412(biological_process:translation); GO:0019843(molecular_function:rRNA binding)	GO:0005488;GO:0005198;GO:0009987;GO:0008152;GO:0032991	WP_005892369.1(MULTISPECIES: 50S ribosomal protein L22 [Fusobacterium])	ref_gene
C7Y58_RS04690	3.897276439340898	1.96247	2.7599819024e-11	2.42878407411e-10	yes	up	rpmI	NZ_CP028101.1	961591	961385	COG0291(J:Translation, ribosomal structure and biogenesis)	COG0291(Ribosomal protein L35)	INFORMATION STORAGE AND PROCESSING	K02916	rpmI	large subunit ribosomal protein L35	map03010(Ribosome)	Genetic Information Processing	Translation	PF01632.23(Ribosomal_L35p:Ribosomal protein L35)	GO:0003735(molecular_function:structural constituent of ribosome); GO:1990904(cellular_component:ribonucleoprotein complex); GO:0006412(biological_process:translation); GO:0005840(cellular_component:ribosome)	GO:0005198;GO:0110165;GO:0009987;GO:0008152;GO:0032991	WP_005893833.1(MULTISPECIES: 50S ribosomal protein L35 [Fusobacterium])	ref_gene
C7Y58_RS03555	2.1131740652802704	1.07941	5.06653580808e-11	4.38233695537e-10	yes	up	NA	NZ_CP028101.1	719764	720417	COG1788(I:Lipid transport and metabolism)	COG1788(Acyl CoA:acetate/3-ketoacid CoA transferase, alpha subunit)	METABOLISM	K01034	atoD	acetate CoA/acetoacetate CoA-transferase alpha subunit [EC:2.8.3.8 2.8.3.9]	map00627(Aminobenzoate degradation); map00310(Lysine degradation); map02020(Two-component system); map00650(Butanoate metabolism)	Metabolism;Metabolism;Environmental Information Processing;Metabolism	Xenobiotics biodegradation and metabolism;Amino acid metabolism;Signal transduction;Carbohydrate metabolism	PF01144.27(CoA_trans:Coenzyme A transferase); PF02550.19(AcetylCoA_hydro:Acetyl-CoA hydrolase/transferase N-terminal domain)	GO:0008410(molecular_function:CoA-transferase activity); GO:0008775(molecular_function:acetate CoA-transferase activity)	GO:0003824	WP_005902988.1(CoA transferase subunit A [Fusobacterium nucleatum])	ref_gene
C7Y58_RS09635	3.1169626583014525	1.64014	5.23378042931e-11	4.50773259103e-10	yes	up	NA	NZ_CP028101.1	1986665	1985988	COG0125(F:Nucleotide transport and metabolism)	COG0125(Thymidylate kinase)	METABOLISM	K00943	tmk	dTMP kinase [EC:2.7.4.9]	map00240(Pyrimidine metabolism); map01232(Nucleotide metabolism)	Metabolism;Metabolism	Nucleotide metabolism;Global and overview maps	PF02223.21(Thymidylate_kin:Thymidylate kinase); PF01712.23(dNK:Deoxynucleoside kinase)	GO:0016310(biological_process:phosphorylation); GO:0004798(molecular_function:thymidylate kinase activity)	GO:0009987;GO:0003824;GO:0008152	WP_011017068.1(thymidylate kinase [Fusobacterium nucleatum])	ref_gene
C7Y58_RS04605	2.304345193835945	1.20436	6.85607737448e-11	5.83054647308e-10	yes	up	NA	NZ_CP028101.1	944235	945917	COG1178(P:Inorganic ion transport and metabolism)	COG1178(ABC-type Fe3+ transport system, permease component)	METABOLISM	K02011	afuB	iron(III) transport system permease protein	map02010(ABC transporters)	Environmental Information Processing	Membrane transport	PF00528.26(BPD_transp_1:Binding-protein-dependent transport system inner membrane component)	GO:0055085(biological_process:transmembrane transport); GO:0005886(cellular_component:plasma membrane)	GO:0009987;GO:0051179;GO:0110165	WP_011016301.1(iron ABC transporter permease [Fusobacterium nucleatum])	ref_gene
C7Y58_RS03235	2.7325588101987646	1.45025	7.22692329015e-11	6.12020616705e-10	yes	up	NA	NZ_CP028101.1	643586	644863	COG1055(P:Inorganic ion transport and metabolism)	COG1055(Na+/H+ antiporter NhaD or related arsenite permease)	METABOLISM	NA	NA	NA	NA	NA	NA	PF03600.20(CitMHS:Citrate transporter); PF02040.19(ArsB:Arsenical pump membrane protein); PF00939.23(Na_sulph_symp:Sodium:sulfate symporter transmembrane region); PF06450.16(NhaB:Bacterial Na+/H+ antiporter B (NhaB)); PF07158.15(MatC_N:Dicarboxylate carrier protein MatC N-terminus)	GO:0015105(molecular_function:arsenite transmembrane transporter activity); GO:0005886(cellular_component:plasma membrane)	GO:0005215;GO:0110165	WP_005903982.1(ArsB/NhaD family transporter [Fusobacterium nucleatum])	ref_gene
C7Y58_RS03455	2.342708137701359	1.22818	7.70454124897e-11	6.4705358871e-10	yes	up	NA	NZ_CP028101.1	700044	701372	COG2252(F:Nucleotide transport and metabolism)	COG2252(Xanthine/guanine/uracil/vitamin C permease GhxP/GhxQ, nucleobase:cation symporter 2 ( NCS2) family)	METABOLISM	K06901	pbuG	adenine/guanine/hypoxanthine permease	NA	NA	NA	PF00860.24(Xan_ur_permease:Permease family)	GO:1904823(biological_process:purine nucleobase transmembrane transport); GO:0016020(cellular_component:membrane); GO:0015205(molecular_function:nucleobase transmembrane transporter activity)	GO:0009987;GO:0005215;GO:0051179;GO:0110165	WP_005902956.1(NCS2 family permease [Fusobacterium nucleatum])	ref_gene
C7Y58_RS06090	3.6654989044327944	1.87401	7.94191363267e-11	6.61499308335e-10	yes	up	NA	NZ_CP028101.1	1267370	1268581	COG0436(E:Amino acid transport and metabolism)	COG0436(Aspartate/methionine/tyrosine aminotransferase)	METABOLISM	NA	NA	NA	NA	NA	NA	PF00155.25(Aminotran_1_2:Aminotransferase class I and II); PF00266.23(Aminotran_5:Aminotransferase class-V)	GO:0004069(molecular_function:L-aspartate:2-oxoglutarate aminotransferase activity); GO:0009058(biological_process:biosynthetic process); GO:0030170(molecular_function:pyridoxal phosphate binding); GO:0008483(molecular_function:transaminase activity)	GO:0003824;GO:0008152;GO:0005488	WP_011016518.1(pyridoxal phosphate-dependent aminotransferase [Fusobacterium nucleatum])	ref_gene
C7Y58_RS09165	2.1574157031598142	1.1093	9.12527109943e-11	7.53859130827e-10	yes	up	NA	NZ_CP028101.1	1894941	1894198	COG2849(V:Defense mechanisms)	COG2849(Antitoxin component YwqK of the YwqJK toxin-antitoxin module)	CELLULAR PROCESSES AND SIGNALING	NA	NA	NA	NA	NA	NA	PF07661.17(MORN_2:MORN repeat variant)	NA	NA	WP_005902355.1(toxin-antitoxin system YwqK family antitoxin [Fusobacterium nucleatum])	ref_gene
C7Y58_RS02220	2.541789338623006	1.34584	1.47189324842e-10	1.19164477392e-09	yes	up	rpmH	NZ_CP028101.1	424166	424032	COG0230(J:Translation, ribosomal structure and biogenesis)	COG0230(Ribosomal protein L34)	INFORMATION STORAGE AND PROCESSING	K02914	rpmH	large subunit ribosomal protein L34	map03010(Ribosome)	Genetic Information Processing	Translation	PF00468.21(Ribosomal_L34:Ribosomal protein L34)	GO:0003735(molecular_function:structural constituent of ribosome); GO:1990904(cellular_component:ribonucleoprotein complex); GO:0006412(biological_process:translation); GO:0005840(cellular_component:ribosome)	GO:0005198;GO:0110165;GO:0009987;GO:0008152;GO:0032991	WP_005895154.1(MULTISPECIES: 50S ribosomal protein L34 [Fusobacterium])	ref_gene
C7Y58_RS04385	2.2370669752583723	1.16161	2.89088932014e-10	2.27671594707e-09	yes	up	NA	NZ_CP028101.1	890998	891387	NA	NA	NA	NA	NA	NA	NA	NA	NA	PF09403.14(FadA:Adhesion protein FadA)	NA	NA	WP_005903511.1(adhesion protein FadA [Fusobacterium nucleatum])	ref_gene
C7Y58_RS02195	2.533429943397513	1.34109	3.29376520379e-10	2.58394603584e-09	yes	up	mnmE	NZ_CP028101.1	422023	420656	COG0486(J:Translation, ribosomal structure and biogenesis)	COG0486(tRNA U34 5-carboxymethylaminomethyl modifying GTPase MnmE/TrmE)	INFORMATION STORAGE AND PROCESSING	K03650	mnmE	tRNA modification GTPase [EC:3.6.-.-]	NA	NA	NA	PF12631.11(MnmE_helical:MnmE helical domain); PF10396.13(TrmE_N:GTP-binding protein TrmE N-terminus); PF01926.27(MMR_HSR1:50S ribosome-binding GTPase); PF02421.22(FeoB_N:Ferrous iron transport protein B); PF00350.27(Dynamin_N:Dynamin family); PF16897.9(MMR_HSR1_Xtn:C-terminal region of MMR_HSR1 domain); PF04548.20(AIG1:AIG1 family)	GO:0006400(biological_process:tRNA modification); GO:0005737(cellular_component:cytoplasm); GO:0046872(molecular_function:metal ion binding); GO:0003924(molecular_function:GTPase activity); GO:0005525(molecular_function:GTP binding)	GO:0005488;GO:0110165;GO:0009987;GO:0003824;GO:0008152	WP_011016067.1(tRNA uridine-5-carboxymethylaminomethyl(34) synthesis GTPase MnmE [Fusobacterium nucleatum])	ref_gene
C7Y58_RS09760	2.6527479498487967	1.40749	3.81251124096e-10	2.96789336604e-09	yes	up	NA	NZ_CP028101.1	2008654	2007983	COG1136(M:Cell wall/membrane/envelope biogenesis)	COG1136(ABC-type lipoprotein export system, ATPase component)	CELLULAR PROCESSES AND SIGNALING	K02003	NA	putative ABC transport system ATP-binding protein	NA	NA	NA	PF00005.31(ABC_tran:ABC transporter); PF13304.10(AAA_21:AAA domain, putative AbiEii toxin, Type IV TA system); PF02463.23(SMC_N:RecF/RecN/SMC N terminal domain); PF13401.10(AAA_22:AAA domain); PF13555.10(AAA_29:P-loop containing region of AAA domain)	GO:0005524(molecular_function:ATP binding); GO:0016887(molecular_function:ATPase activity)	GO:0005488;GO:0003824	WP_005902775.1(ABC transporter ATP-binding protein [Fusobacterium nucleatum])	ref_gene
C7Y58_RS04610	2.394134569772473	1.2595	4.55292114413e-10	3.51721847165e-09	yes	up	NA	NZ_CP028101.1	945932	947002	COG3839(G:Carbohydrate transport and metabolism)	COG3839(ABC-type sugar transport system, ATPase component MalK)	METABOLISM	K02010	afuC	iron(III) transport system ATP-binding protein [EC:7.2.2.7]	map02010(ABC transporters)	Environmental Information Processing	Membrane transport	PF00005.31(ABC_tran:ABC transporter); PF13304.10(AAA_21:AAA domain, putative AbiEii toxin, Type IV TA system); PF08402.14(TOBE_2:TOBE domain); PF02463.23(SMC_N:RecF/RecN/SMC N terminal domain)	GO:0043190(cellular_component:ATP-binding cassette (ABC) transporter complex); GO:0022857(molecular_function:transmembrane transporter activity); GO:0016887(molecular_function:ATPase activity); GO:0005524(molecular_function:ATP binding)	GO:0005488;GO:0005215;GO:0003824;GO:0032991	WP_011016302.1(ABC transporter ATP-binding protein [Fusobacterium nucleatum])	ref_gene
C7Y58_RS00325	2.2259671557456584	1.15443	5.74297447723e-10	4.3863322045e-09	yes	up	NA	NZ_CP028101.1	83117	82569	NA	NA	NA	NA	NA	NA	NA	NA	NA	NA	NA	NA	WP_023040494.1(hypothetical protein [Fusobacterium nucleatum])	ref_gene
C7Y58_RS07095	2.4126685538358617	1.27063	6.01323296139e-10	4.575482524e-09	yes	up	NA	NZ_CP028101.1	1476604	1477626	COG2008(E:Amino acid transport and metabolism)	COG2008(Threonine aldolase)	METABOLISM	K01620	ltaE	threonine aldolase [EC:4.1.2.48]	map00260(Glycine, serine and threonine metabolism)	Metabolism	Amino acid metabolism	PF01212.25(Beta_elim_lyase:Beta-eliminating lyase); PF00266.23(Aminotran_5:Aminotransferase class-V); PF00155.25(Aminotran_1_2:Aminotransferase class I and II)	GO:0016829(molecular_function:lyase activity); GO:0006520(biological_process:cellular amino acid metabolic process)	GO:0009987;GO:0003824;GO:0008152	WP_011016665.1(low specificity L-threonine aldolase [Fusobacterium nucleatum])	ref_gene
C7Y58_RS00740	2.903479147593685	1.53778	6.46738624281e-10	4.90261788593e-09	yes	up	rplC	NZ_CP028101.1	141391	140756	COG0087(J:Translation, ribosomal structure and biogenesis)	COG0087(Ribosomal protein L3)	INFORMATION STORAGE AND PROCESSING	K02906	rplC	large subunit ribosomal protein L3	map03010(Ribosome)	Genetic Information Processing	Translation	PF00297.26(Ribosomal_L3:Ribosomal protein L3)	GO:0003735(molecular_function:structural constituent of ribosome); GO:0019843(molecular_function:rRNA binding); GO:1990904(cellular_component:ribonucleoprotein complex); GO:0005840(cellular_component:ribosome); GO:0006412(biological_process:translation)	GO:0005488;GO:0005198;GO:0110165;GO:0009987;GO:0008152;GO:0032991	WP_011015720.1(50S ribosomal protein L3 [Fusobacterium nucleatum])	ref_gene
C7Y58_RS00630	2.4626003054331536	1.30018	6.57065130118e-10	4.96231277372e-09	yes	up	pyrH	NZ_CP028101.1	129780	130499	COG0528(F:Nucleotide transport and metabolism)	COG0528(Uridylate kinase)	METABOLISM	K09903	pyrH	uridylate kinase [EC:2.7.4.22]	map00240(Pyrimidine metabolism); map01232(Nucleotide metabolism)	Metabolism;Metabolism	Nucleotide metabolism;Global and overview maps	PF00696.32(AA_kinase:Amino acid kinase family)	GO:0033862(molecular_function:UMP kinase activity); GO:0016310(biological_process:phosphorylation); GO:0044210(biological_process:'de novo' CTP biosynthetic process); GO:0005524(molecular_function:ATP binding); GO:0005737(cellular_component:cytoplasm)	GO:0110165;GO:0009987;GO:0003824;GO:0008152;GO:0005488	WP_005904124.1(UMP kinase [Fusobacterium nucleatum])	ref_gene
C7Y58_RS09085	2.4357785944008152	1.28438	7.19184289372e-10	5.41126022932e-09	yes	up	NA	NZ_CP028101.1	1881676	1880693	NA	NA	NA	NA	NA	NA	NA	NA	NA	PF13399.10(LytR_C:LytR cell envelope-related transcriptional attenuator)	GO:0016020(cellular_component:membrane)	GO:0110165	WP_005903185.1(LytR C-terminal domain-containing protein [Fusobacterium nucleatum])	ref_gene
C7Y58_RS00735	2.7888933619053926	1.47969	8.38569322294e-10	6.26296792739e-09	yes	up	rplD	NZ_CP028101.1	140736	140107	COG0088(J:Translation, ribosomal structure and biogenesis)	COG0088(Ribosomal protein L4)	INFORMATION STORAGE AND PROCESSING	K02926	rplD	large subunit ribosomal protein L4	map03010(Ribosome)	Genetic Information Processing	Translation	PF00573.26(Ribosomal_L4:Ribosomal protein L4/L1 family)	GO:0003735(molecular_function:structural constituent of ribosome); GO:0019843(molecular_function:rRNA binding); GO:1990904(cellular_component:ribonucleoprotein complex); GO:0005840(cellular_component:ribosome); GO:0006412(biological_process:translation)	GO:0005488;GO:0005198;GO:0110165;GO:0009987;GO:0008152;GO:0032991	WP_005904141.1(50S ribosomal protein L4 [Fusobacterium nucleatum])	ref_gene
C7Y58_RS02700	2.449028426057558	1.29221	8.46266485766e-10	6.29721826173e-09	yes	up	gmk	NZ_CP028101.1	528674	529231	COG0194(F:Nucleotide transport and metabolism)	COG0194(Guanylate kinase)	METABOLISM	K00942	gmk	guanylate kinase [EC:2.7.4.8]	map01232(Nucleotide metabolism); map00230(Purine metabolism)	Metabolism;Metabolism	Global and overview maps;Nucleotide metabolism	PF00625.25(Guanylate_kin:Guanylate kinase); PF13238.10(AAA_18:AAA domain); PF02224.22(Cytidylate_kin:Cytidylate kinase); PF13207.10(AAA_17:AAA domain); PF13671.10(AAA_33:AAA domain); PF13401.10(AAA_22:AAA domain)	GO:0005737(cellular_component:cytoplasm); GO:0016310(biological_process:phosphorylation); GO:0004385(molecular_function:guanylate kinase activity); GO:0005524(molecular_function:ATP binding)	GO:0005488;GO:0009987;GO:0003824;GO:0008152;GO:0110165	WP_005904066.1(guanylate kinase [Fusobacterium nucleatum])	ref_gene
C7Y58_RS02715	2.1592617287831053	1.11054	9.15168708578e-10	6.78498705554e-09	yes	up	NA	NZ_CP028101.1	530534	532549	COG3808(C:Energy production and conversion)	COG3808(Na+ or H+-translocating membrane pyrophosphatase)	METABOLISM	K15987	hppA	K(+)-stimulated pyrophosphate-energized sodium pump [EC:7.2.3.1]	NA	NA	NA	PF03030.20(H_PPase:Inorganic H+ pyrophosphatase)	GO:0030955(molecular_function:potassium ion binding); GO:0004427(molecular_function:inorganic diphosphatase activity); GO:0000287(molecular_function:magnesium ion binding); GO:0009678(molecular_function:hydrogen-translocating pyrophosphatase activity); GO:0006814(biological_process:sodium ion transport); GO:0005886(cellular_component:plasma membrane)	GO:0005488;GO:0005215;GO:0003824;GO:0051179;GO:0110165	WP_011015989.1(sodium-translocating pyrophosphatase [Fusobacterium nucleatum])	ref_gene
C7Y58_RS04475	2.341287104988641	1.2273	9.48195140684e-10	7.00418600272e-09	yes	up	trmD	NZ_CP028101.1	913491	912775	COG0336(J:Translation, ribosomal structure and biogenesis)	COG0336(tRNA G37 N-methylase TrmD)	INFORMATION STORAGE AND PROCESSING	K00554	trmD	tRNA (guanine37-N1)-methyltransferase [EC:2.1.1.228]	NA	NA	NA	PF01746.25(tRNA_m1G_MT:tRNA (Guanine-1)-methyltransferase)	GO:0005737(cellular_component:cytoplasm); GO:0052906(molecular_function:tRNA (guanine(37)-N(1))-methyltransferase activity)	GO:0003824;GO:0110165	WP_011016280.1(tRNA (guanosine(37)-N1)-methyltransferase TrmD [Fusobacterium nucleatum])	ref_gene
C7Y58_RS09900	4.724419825867732	2.24014	1.44012693443e-09	1.05228047484e-08	yes	up	citG	NZ_CP028101.1	2032775	2033614	COG1767(H:Coenzyme transport and metabolism)	COG1767(Triphosphoribosyl-dephospho-CoA synthetase)	METABOLISM	K05966	citG	triphosphoribosyl-dephospho-CoA synthase [EC:2.4.2.52]	map02020(Two-component system)	Environmental Information Processing	Signal transduction	PF01874.20(CitG:ATP:dephospho-CoA triphosphoribosyl transferase)	GO:0016310(biological_process:phosphorylation); GO:0046917(molecular_function:triphosphoribosyl-dephospho-CoA synthase activity); GO:0005524(molecular_function:ATP binding)	GO:0005488;GO:0009987;GO:0003824;GO:0008152	WP_011017110.1(triphosphoribosyl-dephospho-CoA synthase CitG [Fusobacterium nucleatum])	ref_gene
C7Y58_RS05830	2.277763576959764	1.18762	1.52205016786e-09	1.10814012221e-08	yes	up	dsdA	NZ_CP028101.1	1213585	1212260	COG3048(E:Amino acid transport and metabolism)	COG3048(D-serine dehydratase)	METABOLISM	K01753	dsdA	D-serine dehydratase [EC:4.3.1.18]	map00470(D-Amino acid metabolism); map00260(Glycine, serine and threonine metabolism)	Metabolism;Metabolism	Metabolism of other amino acids;Amino acid metabolism	PF00291.29(PALP:Pyridoxal-phosphate dependent enzyme)	GO:0008721(molecular_function:D-serine ammonia-lyase activity); GO:0046416(biological_process:D-amino acid metabolic process); GO:0016836(molecular_function:hydro-lyase activity); GO:0030170(molecular_function:pyridoxal phosphate binding)	GO:0005488;GO:0009987;GO:0003824;GO:0008152	WP_011016476.1(D-serine ammonia-lyase [Fusobacterium nucleatum])	ref_gene
C7Y58_RS09770	2.6090722312168815	1.38354	1.99886002705e-09	1.42957339037e-08	yes	up	NA	NZ_CP028101.1	2010309	2009872	NA	NA	NA	NA	NA	NA	NA	NA	NA	PF14387.10(DUF4418:Domain of unknown function (DUF4418))	GO:0016020(cellular_component:membrane)	GO:0110165	WP_011017092.1(DUF4418 family protein [Fusobacterium nucleatum])	ref_gene
C7Y58_RS08025	2.53478171096203	1.34186	2.39320987853e-09	1.70558337822e-08	yes	up	NA	NZ_CP028101.1	1661328	1662362	COG1363(E:Amino acid transport and metabolism); COG1363(G:Carbohydrate transport and metabolism)	COG1363(Putative aminopeptidase FrvX); COG1363(Putative aminopeptidase FrvX)	METABOLISM;METABOLISM	NA	NA	NA	NA	NA	NA	PF05343.18(Peptidase_M42:M42 glutamyl aminopeptidase); PF01546.32(Peptidase_M20:Peptidase family M20/M25/M40)	GO:0004177(molecular_function:aminopeptidase activity); GO:0046872(molecular_function:metal ion binding); GO:0006508(biological_process:proteolysis)	GO:0003824;GO:0005488;GO:0008152	WP_147373218.1(M42 family metallopeptidase [Fusobacterium nucleatum])	ref_gene
C7Y58_RS07465	2.6899049588666144	1.42756	2.6914732118e-09	1.90473488835e-08	yes	up	pepF	NZ_CP028101.1	1557227	1555425	COG1164(E:Amino acid transport and metabolism)	COG1164(Oligoendopeptidase F)	METABOLISM	K08602	pepF	oligoendopeptidase F [EC:3.4.24.-]	NA	NA	NA	PF01432.24(Peptidase_M3:Peptidase family M3); PF08439.14(Peptidase_M3_N:Oligopeptidase F); PF19527.3(DUF6055:Family of unknown function (DUF6055))	GO:0006508(biological_process:proteolysis); GO:0046872(molecular_function:metal ion binding); GO:0004222(molecular_function:metalloendopeptidase activity)	GO:0003824;GO:0005488;GO:0008152	WP_005903691.1(oligoendopeptidase F [Fusobacterium nucleatum])	ref_gene
C7Y58_RS03475	2.2423516080369663	1.16501	2.92461305161e-09	2.06251457019e-08	yes	up	NA	NZ_CP028101.1	703141	703479	COG0537(F:Nucleotide transport and metabolism); COG0537(R:General function prediction only)	COG0537(Purine nucleoside phosphoramidase/Ap4A hydrolase, histidine triade (HIT) family); COG0537(Purine nucleoside phosphoramidase/Ap4A hydrolase, histidine triade (HIT) family)	METABOLISM;POORLY CHARACTERIZED	K02503	hinT	histidine triad (HIT) family protein [EC:3.9.1.-]	NA	NA	NA	PF01230.27(HIT:HIT domain); PF11969.12(DcpS_C:Scavenger mRNA decapping enzyme C-term binding)	GO:0003824(molecular_function:catalytic activity); GO:0004081(molecular_function:bis(5'-nucleosyl)-tetraphosphatase (asymmetrical) activity)	GO:0003824	WP_005902960.1(histidine triad nucleotide-binding protein [Fusobacterium nucleatum])	ref_gene
C7Y58_RS06035	2.288722219525232	1.19454	3.70534666983e-09	2.5771895738e-08	yes	up	fabZ	NZ_CP028101.1	1256360	1256785	COG0764(I:Lipid transport and metabolism)	COG0764(3-hydroxymyristoyl/3-hydroxydecanoyl-(acyl carrier protein) dehydratase)	METABOLISM	K02372	fabZ	3-hydroxyacyl-[acyl-carrier-protein] dehydratase [EC:4.2.1.59]	map00780(Biotin metabolism); map00061(Fatty acid biosynthesis)	Metabolism;Metabolism	Metabolism of cofactors and vitamins;Lipid metabolism	PF07977.17(FabA:FabA-like domain); PF01575.23(MaoC_dehydratas:MaoC like domain)	GO:0006633(biological_process:fatty acid biosynthetic process); GO:0019171(molecular_function:3-hydroxyacyl-[acyl-carrier-protein] dehydratase activity); GO:0008659(molecular_function:(3R)-hydroxymyristoyl-[acyl-carrier-protein] dehydratase activity); GO:0009245(biological_process:lipid A biosynthetic process); GO:0005737(cellular_component:cytoplasm)	GO:0110165;GO:0009987;GO:0003824;GO:0008152	WP_011016509.1(3-hydroxyacyl-ACP dehydratase FabZ [Fusobacterium nucleatum])	ref_gene
C7Y58_RS09755	2.3592172483507445	1.23831	5.88103580989e-09	4.00781699637e-08	yes	up	NA	NZ_CP028101.1	2007861	2007157	COG1359(C:Energy production and conversion)	COG1359(Quinol monooxygenase YgiN)	METABOLISM	NA	NA	NA	NA	NA	NA	PF03992.20(ABM:Antibiotic biosynthesis monooxygenase)	GO:0004497(molecular_function:monooxygenase activity)	GO:0003824	WP_147373193.1(putative quinol monooxygenase [Fusobacterium nucleatum])	ref_gene
C7Y58_RS00720	3.4147571701923676	1.77178	6.18796927133e-09	4.20283550509e-08	yes	up	rpsS	NZ_CP028101.1	138917	138642	COG0185(J:Translation, ribosomal structure and biogenesis)	COG0185(Ribosomal protein S19)	INFORMATION STORAGE AND PROCESSING	K02965	rpsS	small subunit ribosomal protein S19	map03010(Ribosome)	Genetic Information Processing	Translation	PF00203.25(Ribosomal_S19:Ribosomal protein S19)	GO:0003735(molecular_function:structural constituent of ribosome); GO:0005737(cellular_component:cytoplasm); GO:0006412(biological_process:translation); GO:0015935(cellular_component:small ribosomal subunit); GO:0019843(molecular_function:rRNA binding)	GO:0005488;GO:0005198;GO:0032991;GO:0110165;GO:0009987;GO:0008152	WP_005897301.1(MULTISPECIES: 30S ribosomal protein S19 [Fusobacterium])	ref_gene
C7Y58_RS07075	2.3085517949585115	1.20699	6.98094013575e-09	4.69416041022e-08	yes	up	NA	NZ_CP028101.1	1474653	1473103	COG2385(M:Cell wall/membrane/envelope biogenesis)	COG2385(Peptidoglycan hydrolase (amidase) enhancer domain SpoIID)	CELLULAR PROCESSES AND SIGNALING	K06381	spoIID	stage II sporulation protein D	NA	NA	NA	PF08486.14(SpoIID:Stage II sporulation protein)	GO:0030435(biological_process:sporulation resulting in formation of a cellular spore)	GO:0032502	WP_021779462.1(SpoIID/LytB domain-containing protein [Fusobacterium nucleatum])	ref_gene
C7Y58_RS05740	2.2530282415206835	1.17187	7.25083658726e-09	4.84346311967e-08	yes	up	NA	NZ_CP028101.1	1196926	1197504	COG1611(F:Nucleotide transport and metabolism)	COG1611(Nucleotide monophosphate nucleosidase PpnN/YdgH, Lonely Guy (LOG) family)	METABOLISM	NA	NA	NA	NA	NA	NA	PF03641.18(Lysine_decarbox:Possible lysine decarboxylase); PF18306.5(LDcluster4:SLOG cluster4 family)	GO:0016787(molecular_function:hydrolase activity); GO:0009691(biological_process:cytokinin biosynthetic process)	GO:0065007;GO:0009987;GO:0003824;GO:0008152	WP_005904331.1(TIGR00730 family Rossman fold protein [Fusobacterium nucleatum])	ref_gene
C7Y58_RS07985	2.4503904161526133	1.29301	8.00535919075e-09	5.31240885314e-08	yes	up	pssA	NZ_CP028101.1	1653375	1654160	COG1183(I:Lipid transport and metabolism)	COG1183(Phosphatidylserine synthase)	METABOLISM	K17103	pssA	CDP-diacylglycerol---serine O-phosphatidyltransferase [EC:2.7.8.8]	map00564(Glycerophospholipid metabolism); map00260(Glycine, serine and threonine metabolism)	Metabolism;Metabolism	Lipid metabolism;Amino acid metabolism	PF01066.25(CDP-OH_P_transf:CDP-alcohol phosphatidyltransferase)	GO:0016020(cellular_component:membrane); GO:0003882(molecular_function:CDP-diacylglycerol-serine O-phosphatidyltransferase activity); GO:0016780(molecular_function:phosphotransferase activity, for other substituted phosphate groups); GO:0008654(biological_process:phospholipid biosynthetic process)	GO:0110165;GO:0009987;GO:0003824;GO:0008152	WP_011016812.1(CDP-diacylglycerol--serine O-phosphatidyltransferase [Fusobacterium nucleatum])	ref_gene
C7Y58_RS08355	3.007537646454441	1.58858	9.19010028427e-09	6.02794901102e-08	yes	up	NA	NZ_CP028101.1	1718093	1718854	NA	NA	NA	NA	NA	NA	NA	NA	NA	PF11299.12(DUF3100:Protein of unknown function (DUF3100))	GO:0016020(cellular_component:membrane)	GO:0110165	WP_011016874.1(DUF3100 domain-containing protein [Fusobacterium nucleatum])	ref_gene
C7Y58_RS09845	2.1903641058971983	1.13117	9.20274824312e-09	6.02794901102e-08	yes	up	tpiA	NZ_CP028101.1	2025031	2024276	COG0149(G:Carbohydrate transport and metabolism)	COG0149(Triosephosphate isomerase)	METABOLISM	K01803	tpiA	triosephosphate isomerase (TIM) [EC:5.3.1.1]	map00010(Glycolysis / Gluconeogenesis); map00051(Fructose and mannose metabolism); map00710(Carbon fixation in photosynthetic organisms); map00562(Inositol phosphate metabolism)	Metabolism;Metabolism;Metabolism;Metabolism	Carbohydrate metabolism;Carbohydrate metabolism;Energy metabolism;Carbohydrate metabolism	PF00121.22(TIM:Triosephosphate isomerase)	GO:0005737(cellular_component:cytoplasm); GO:0006094(biological_process:gluconeogenesis); GO:0006096(biological_process:glycolytic process); GO:0004807(molecular_function:triose-phosphate isomerase activity)	GO:0110165;GO:0009987;GO:0003824;GO:0008152	WP_005902187.1(triose-phosphate isomerase [Fusobacterium nucleatum])	ref_gene
C7Y58_RS02710	2.1975526645112824	1.1359	9.58583688665e-09	6.25862382535e-08	yes	up	NA	NZ_CP028101.1	529438	530457	COG1477(H:Coenzyme transport and metabolism); COG1477(O:Posttranslational modification, protein turnover, chaperones)	COG1477(FAD:protein FMN transferase ApbE); COG1477(FAD:protein FMN transferase ApbE)	METABOLISM;CELLULAR PROCESSES AND SIGNALING	K03734	apbE	FAD:protein FMN transferase [EC:2.7.1.180]	NA	NA	NA	PF02424.19(ApbE:ApbE family)	GO:0016740(molecular_function:transferase activity); GO:0046872(molecular_function:metal ion binding); GO:0005886(cellular_component:plasma membrane)	GO:0003824;GO:0005488;GO:0110165	WP_059223132.1(FAD:protein FMN transferase [Fusobacterium nucleatum])	ref_gene
C7Y58_RS08485	2.1374712898175736	1.09591	1.29191614412e-08	8.22276187328e-08	yes	up	uvrC	NZ_CP028101.1	1741465	1743234	COG0322(L:Replication, recombination and repair)	COG0322(Excinuclease UvrABC, nuclease subunit)	INFORMATION STORAGE AND PROCESSING	K03703	uvrC	excinuclease ABC subunit C	map03420(Nucleotide excision repair)	Genetic Information Processing	Replication and repair	PF08459.15(UvrC_RNaseH_dom:UvrC RNAse H endonuclease domain); PF01541.28(GIY-YIG:GIY-YIG catalytic domain); PF02151.23(UVR:UvrB/uvrC motif); PF14520.10(HHH_5:Helix-hairpin-helix domain); PF12826.11(HHH_2:Helix-hairpin-helix motif)	GO:0005737(cellular_component:cytoplasm); GO:0009380(cellular_component:excinuclease repair complex); GO:0009381(molecular_function:excinuclease ABC activity); GO:0006289(biological_process:nucleotide-excision repair); GO:0009432(biological_process:SOS response); GO:0003677(molecular_function:DNA binding)	GO:0005488;GO:0110165;GO:0009987;GO:0003824;GO:0008152;GO:0032991;GO:0050896	WP_005902903.1(excinuclease ABC subunit UvrC [Fusobacterium nucleatum])	ref_gene
C7Y58_RS09405	2.270447449122438	1.18298	1.42557949167e-08	9.0450560851e-08	yes	up	NA	NZ_CP028101.1	1944268	1942808	COG2195(E:Amino acid transport and metabolism)	COG2195(Di- or tripeptidase)	METABOLISM	K01270	pepD	dipeptidase D [EC:3.4.13.-]	map00480(Glutathione metabolism)	Metabolism	Metabolism of other amino acids	PF07687.18(M20_dimer:Peptidase dimerisation domain); PF01546.32(Peptidase_M20:Peptidase family M20/M25/M40)	GO:0016787(molecular_function:hydrolase activity); GO:0006508(biological_process:proteolysis)	GO:0003824;GO:0008152	WP_011017035.1(aminoacyl-histidine dipeptidase [Fusobacterium nucleatum])	ref_gene
C7Y58_RS07545	2.315005970258146	1.21102	1.61189636984e-08	1.01952445392e-07	yes	up	NA	NZ_CP028101.1	1568682	1569653	COG0517(T:Signal transduction mechanisms)	COG0517(CBS domain)	CELLULAR PROCESSES AND SIGNALING	K06041	kdsD	arabinose-5-phosphate isomerase [EC:5.3.1.13]	map01250(Biosynthesis of nucleotide sugars); map00540(Lipopolysaccharide biosynthesis)	Metabolism;Metabolism	Global and overview maps;Glycan biosynthesis and metabolism	PF01380.26(SIS:SIS domain); PF00571.32(CBS:CBS domain); PF13580.10(SIS_2:SIS domain)	GO:0097367(molecular_function:carbohydrate derivative binding); GO:1901135(biological_process:carbohydrate derivative metabolic process); GO:0005975(biological_process:carbohydrate metabolic process); GO:0016853(molecular_function:isomerase activity)	GO:0003824;GO:0005488;GO:0008152	WP_011016738.1(KpsF/GutQ family sugar-phosphate isomerase [Fusobacterium nucleatum])	ref_gene
C7Y58_RS04890	2.0153936181297927	1.01106	1.66111245786e-08	1.04738056533e-07	yes	up	glmM	NZ_CP028101.1	996452	995094	COG1109(G:Carbohydrate transport and metabolism)	COG1109(Phosphomannomutase)	METABOLISM	K03431	glmM	phosphoglucosamine mutase [EC:5.4.2.10]	map00520(Amino sugar and nucleotide sugar metabolism); map01250(Biosynthesis of nucleotide sugars)	Metabolism;Metabolism	Carbohydrate metabolism;Global and overview maps	PF02878.20(PGM_PMM_I:Phosphoglucomutase/phosphomannomutase, alpha/beta/alpha domain I); PF02880.20(PGM_PMM_III:Phosphoglucomutase/phosphomannomutase, alpha/beta/alpha domain III); PF00408.24(PGM_PMM_IV:Phosphoglucomutase/phosphomannomutase, C-terminal domain); PF02879.20(PGM_PMM_II:Phosphoglucomutase/phosphomannomutase, alpha/beta/alpha domain II)	GO:0000287(molecular_function:magnesium ion binding); GO:0005975(biological_process:carbohydrate metabolic process); GO:0008966(molecular_function:phosphoglucosamine mutase activity)	GO:0003824;GO:0005488;GO:0008152	WP_005902604.1(phosphoglucosamine mutase [Fusobacterium nucleatum])	ref_gene
C7Y58_RS00960	2.1751951871344297	1.12114	2.05041678179e-08	1.2888334057e-07	yes	up	pseB	NZ_CP028101.1	185687	184677	COG1086(M:Cell wall/membrane/envelope biogenesis); COG1086(O:Posttranslational modification, protein turnover, chaperones)	COG1086(NDP-sugar epimerase, includes UDP-GlcNAc-inverting 4,6-dehydratase FlaA1 and capsular polysaccharide biosynthesis protein EpsC); COG1086(NDP-sugar epimerase, includes UDP-GlcNAc-inverting 4,6-dehydratase FlaA1 and capsular polysaccharide biosynthesis protein EpsC)	CELLULAR PROCESSES AND SIGNALING;CELLULAR PROCESSES AND SIGNALING	K15894	pseB	UDP-N-acetylglucosamine 4,6-dehydratase/5-epimerase [EC:4.2.1.115 5.1.3.-]	map00520(Amino sugar and nucleotide sugar metabolism); map01250(Biosynthesis of nucleotide sugars); map00541(O-Antigen nucleotide sugar biosynthesis)	Metabolism;Metabolism;Metabolism	Carbohydrate metabolism;Global and overview maps;Glycan biosynthesis and metabolism	PF02719.19(Polysacc_synt_2:Polysaccharide biosynthesis protein); PF01370.25(Epimerase:NAD dependent epimerase/dehydratase family); PF16363.9(GDP_Man_Dehyd:GDP-mannose 4,6 dehydratase); PF01073.23(3Beta_HSD:3-beta hydroxysteroid dehydrogenase/isomerase family); PF07993.16(NAD_binding_4:Male sterility protein); PF04321.21(RmlD_sub_bind:RmlD substrate binding domain); PF13460.10(NAD_binding_10:NAD(P…	GO:0016829(molecular_function:lyase activity)	GO:0003824	WP_011015759.1(UDP-N-acetylglucosamine 4,6-dehydratase (inverting) [Fusobacterium nucleatum])	ref_gene
C7Y58_RS06040	2.1183874071734063	1.08297	2.40212781518e-08	1.49597129167e-07	yes	up	lpxA	NZ_CP028101.1	1256803	1257576	COG1043(M:Cell wall/membrane/envelope biogenesis)	COG1043(Acyl-[acyl carrier protein]--UDP-N-acetylglucosamine O-acyltransferase)	CELLULAR PROCESSES AND SIGNALING	K00677	lpxA	UDP-N-acetylglucosamine acyltransferase [EC:2.3.1.129]	map00540(Lipopolysaccharide biosynthesis); map01503(Cationic antimicrobial peptide (CAMP) resistance)	Metabolism;Human Diseases	Glycan biosynthesis and metabolism;Drug resistance: antimicrobial	PF13720.10(Acetyltransf_11:Udp N-acetylglucosamine O-acyltransferase; Domain 2); PF00132.28(Hexapep:Bacterial transferase hexapeptide (six repeats))	GO:0005737(cellular_component:cytoplasm); GO:0008780(molecular_function:acyl-[acyl-carrier-protein]-UDP-N-acetylglucosamine O-acyltransferase activity); GO:0009245(biological_process:lipid A biosynthetic process)	GO:0110165;GO:0009987;GO:0003824;GO:0008152	WP_011016510.1(acyl-ACP--UDP-N-acetylglucosamine O-acyltransferase [Fusobacterium nucleatum])	ref_gene
C7Y58_RS00945	2.2574580315516193	1.1747	2.66659533254e-08	1.65051649941e-07	yes	up	NA	NZ_CP028101.1	182891	181116	COG1861(M:Cell wall/membrane/envelope biogenesis)	COG1861(Spore coat polysaccharide biosynthesis protein SpsF, cytidylyltransferase family)	CELLULAR PROCESSES AND SIGNALING	NA	NA	NA	NA	NA	NA	PF02348.23(CTP_transf_3:Cytidylyltransferase); PF03102.18(NeuB:NeuB family)	GO:0016051(biological_process:carbohydrate biosynthetic process)	GO:0008152	WP_023040561.1(N-acetylneuraminate synthase family protein [Fusobacterium nucleatum])	ref_gene
C7Y58_RS01060	3.0255714498883584	1.59721	3.05168639425e-08	1.87739004923e-07	yes	up	rsmH	NZ_CP028101.1	206464	207408	COG0275(J:Translation, ribosomal structure and biogenesis)	COG0275(16S rRNA C1402 N4-methylase RsmH)	INFORMATION STORAGE AND PROCESSING	K03438	mraW	16S rRNA (cytosine1402-N4)-methyltransferase [EC:2.1.1.199]	NA	NA	NA	PF01795.23(Methyltransf_5:MraW methylase family); PF13847.10(Methyltransf_31:Methyltransferase domain)	GO:0005737(cellular_component:cytoplasm); GO:0070475(biological_process:rRNA base methylation); GO:0071424(molecular_function:rRNA (cytosine-N4-)-methyltransferase activity)	GO:0008152;GO:0110165;GO:0009987;GO:0003824	WP_011015778.1(16S rRNA (cytosine(1402)-N(4))-methyltransferase RsmH [Fusobacterium nucleatum])	ref_gene
C7Y58_RS07180	3.056589901408588	1.61192	3.47188738954e-08	2.11659640856e-07	yes	up	NA	NZ_CP028101.1	1495765	1496991	COG0577(V:Defense mechanisms)	COG0577(ABC-type antimicrobial peptide transport system, permease component)	CELLULAR PROCESSES AND SIGNALING	K02004	NA	putative ABC transport system permease protein	NA	NA	NA	PF12704.11(MacB_PCD:MacB-like periplasmic core domain); PF02687.25(FtsX:FtsX-like permease family)	GO:0022857(molecular_function:transmembrane transporter activity); GO:0005886(cellular_component:plasma membrane)	GO:0005215;GO:0110165	WP_029597149.1(ABC transporter permease [Fusobacterium nucleatum])	ref_gene
C7Y58_RS08155	2.0124165410306616	1.00893	4.04039793e-08	2.44843275758e-07	yes	up	NA	NZ_CP028101.1	1687431	1686139	COG2252(F:Nucleotide transport and metabolism)	COG2252(Xanthine/guanine/uracil/vitamin C permease GhxP/GhxQ, nucleobase:cation symporter 2 ( NCS2) family)	METABOLISM	K06901	pbuG	adenine/guanine/hypoxanthine permease	NA	NA	NA	PF00860.24(Xan_ur_permease:Permease family)	GO:1904823(biological_process:purine nucleobase transmembrane transport); GO:0005345(molecular_function:purine nucleobase transmembrane transporter activity); GO:0015205(molecular_function:nucleobase transmembrane transporter activity); GO:0005886(cellular_component:plasma membrane)	GO:0009987;GO:0005215;GO:0051179;GO:0110165	WP_147373162.1(NCS2 family permease [Fusobacterium nucleatum])	ref_gene
C7Y58_RS06965	2.065413593776232	1.04643	4.25535256637e-08	2.57099510279e-07	yes	up	NA	NZ_CP028101.1	1446732	1447877	COG1960(I:Lipid transport and metabolism)	COG1960(Acyl-CoA dehydrogenase related to the alkylation response protein AidB)	METABOLISM	K00248	bcd	butyryl-CoA dehydrogenase [EC:1.3.8.1]	map00640(Propanoate metabolism); map00280(Valine, leucine and isoleucine degradation); map00410(beta-Alanine metabolism); map00071(Fatty acid degradation); map00650(Butanoate metabolism)	Metabolism;Metabolism;Metabolism;Metabolism;Metabolism	Carbohydrate metabolism;Amino acid metabolism;Metabolism of other amino acids;Lipid metabolism;Carbohydrate metabolism	PF00441.28(Acyl-CoA_dh_1:Acyl-CoA dehydrogenase, C-terminal domain); PF02771.20(Acyl-CoA_dh_N:Acyl-CoA dehydrogenase, N-terminal domain); PF08028.15(Acyl-CoA_dh_2:Acyl-CoA dehydrogenase, C-terminal domain); PF02770.23(Acyl-CoA_dh_M:Acyl-CoA dehydrogenase, middle domain); PF11794.12(HpaB_N:4-hydroxyphenylacetate 3-hydroxylase N terminal)	GO:0003995(molecular_function:acyl-CoA dehydrogenase activity); GO:0050660(molecular_function:flavin adenine dinucleotide binding); GO:0004085(molecular_function:butyryl-CoA dehydrogenase activity)	GO:0003824;GO:0005488	WP_005903462.1(acyl-CoA dehydrogenase [Fusobacterium nucleatum])	ref_gene
C7Y58_RS08350	2.4574130748644354	1.29714	4.34697664399e-08	2.61853593078e-07	yes	up	NA	NZ_CP028101.1	1716890	1718074	COG1473(R:General function prediction only)	COG1473(Metal-dependent amidase/aminoacylase/carboxypeptidase)	POORLY CHARACTERIZED	NA	NA	NA	NA	NA	NA	PF01546.32(Peptidase_M20:Peptidase family M20/M25/M40); PF07687.18(M20_dimer:Peptidase dimerisation domain)	GO:0004046(molecular_function:aminoacylase activity); GO:0016787(molecular_function:hydrolase activity); GO:0004180(molecular_function:carboxypeptidase activity)	GO:0003824	WP_011016873.1(M20 family metallopeptidase [Fusobacterium nucleatum])	ref_gene
C7Y58_RS08005	3.2539722361956462	1.7022	4.50111392119e-08	2.68739073053e-07	yes	up	NA	NZ_CP028101.1	1657531	1658157	NA	NA	NA	NA	NA	NA	NA	NA	NA	PF20990.1(DUF2207_C:Predicted membrane protein (DUF2207) C-terminal domain)	GO:0016020(cellular_component:membrane)	GO:0110165	WP_011016816.1(hypothetical protein [Fusobacterium nucleatum])	ref_gene
C7Y58_RS02890	2.4598970761908743	1.2986	5.60888473859e-08	3.31941014939e-07	yes	up	NA	NZ_CP028101.1	568951	568517	NA	NA	NA	NA	NA	NA	NA	NA	NA	NA	NA	NA	WP_005903314.1(hypothetical protein [Fusobacterium nucleatum])	ref_gene
C7Y58_RS08585	3.34720610202807	1.74296	6.66148859864e-08	3.8863399955e-07	yes	up	NA	NZ_CP028101.1	1763641	1762079	COG0747(E:Amino acid transport and metabolism)	COG0747(ABC-type transport system, periplasmic component)	METABOLISM	K02035	NA	peptide/nickel transport system substrate-binding protein	map02024(Quorum sensing)	Cellular Processes	Cellular community - prokaryotes	PF00496.26(SBP_bac_5:Bacterial extracellular solute-binding proteins, family 5 Middle)	GO:0043190(cellular_component:ATP-binding cassette (ABC) transporter complex); GO:1904680(molecular_function:peptide transmembrane transporter activity); GO:0015833(biological_process:peptide transport); GO:0030288(cellular_component:outer membrane-bounded periplasmic space)	GO:0110165;GO:0005215;GO:0051179;GO:0032991	AAL95307.1(Dipeptide-binding protein [Fusobacterium nucleatum subsp. nucleatum ATCC 25586])	ref_gene
C7Y58_RS01865	2.058532443603019	1.04162	8.72399296573e-08	5.00208548516e-07	yes	up	folK	NZ_CP028101.1	354811	353987	COG0801(H:Coenzyme transport and metabolism)	COG0801(7,8-dihydro-6-hydroxymethylpterin pyrophosphokinase (folate biosynthesis))	METABOLISM	K13940	sulD	dihydroneopterin aldolase / 2-amino-4-hydroxy-6-hydroxymethyldihydropteridine diphosphokinase [EC:4.1.2.25 2.7.6.3]	map00790(Folate biosynthesis)	Metabolism	Metabolism of cofactors and vitamins	PF01288.24(HPPK:7,8-dihydro-6-hydroxymethylpterin-pyrophosphokinase (HPPK)); PF02152.22(FolB:Dihydroneopterin aldolase)	GO:0016310(biological_process:phosphorylation); GO:0016301(molecular_function:kinase activity); GO:0004150(molecular_function:dihydroneopterin aldolase activity); GO:0003848(molecular_function:2-amino-4-hydroxy-6-hydroxymethyldihydropteridine diphosphokinase activity); GO:0046654(biological_process:tetrahydrofolate biosynthetic process); GO:0005524(molecular_function:ATP binding); GO:0046656(biol…	GO:0009987;GO:0003824;GO:0008152;GO:0005488	WP_011016121.1(2-amino-4-hydroxy-6-hydroxymethyldihydropteridine diphosphokinase [Fusobacterium nucleatum])	ref_gene
C7Y58_RS01855	2.591738194442494	1.37392	1.12521635081e-07	6.37937785446e-07	yes	up	NA	NZ_CP028101.1	353198	352830	COG4810(E:Amino acid transport and metabolism)	COG4810(Ethanolamine utilization protein EutS, microcompartment shell protein)	METABOLISM	K04031	eutS	ethanolamine utilization protein EutS	NA	NA	NA	PF00936.23(BMC:BMC domain)	GO:0031469(cellular_component:polyhedral organelle)	GO:0110165	WP_005904036.1(BMC domain-containing protein [Fusobacterium nucleatum])	ref_gene
C7Y58_RS04375	2.2041849254678243	1.14025	1.20058003018e-07	6.74992772522e-07	yes	up	pflB	NZ_CP028101.1	889893	887662	COG1882(C:Energy production and conversion)	COG1882(Pyruvate-formate lyase)	METABOLISM	K00656	pflD	formate C-acetyltransferase [EC:2.3.1.54]	map00640(Propanoate metabolism); map00620(Pyruvate metabolism); map00650(Butanoate metabolism)	Metabolism;Metabolism;Metabolism	Carbohydrate metabolism;Carbohydrate metabolism;Carbohydrate metabolism	PF02901.19(PFL-like:Pyruvate formate lyase-like); PF01228.25(Gly_radical:Glycine radical)	GO:0005737(cellular_component:cytoplasm); GO:0006006(biological_process:glucose metabolic process); GO:0008861(molecular_function:formate C-acetyltransferase activity)	GO:0003824;GO:0008152;GO:0110165	WP_005903513.1(formate C-acetyltransferase [Fusobacterium nucleatum])	ref_gene
C7Y58_RS00705	3.0714065019745505	1.6189	1.45397832084e-07	8.10703063742e-07	yes	up	rplP	NZ_CP028101.1	137591	137160	COG0197(J:Translation, ribosomal structure and biogenesis)	COG0197(Ribosomal protein L16/L10AE)	INFORMATION STORAGE AND PROCESSING	K02878	rplP	large subunit ribosomal protein L16	map03010(Ribosome)	Genetic Information Processing	Translation	PF00252.22(Ribosomal_L16:Ribosomal protein L16p/L10e)	GO:0000049(molecular_function:tRNA binding); GO:0005840(cellular_component:ribosome); GO:1990904(cellular_component:ribonucleoprotein complex); GO:0019843(molecular_function:rRNA binding); GO:0003735(molecular_function:structural constituent of ribosome); GO:0006412(biological_process:translation)	GO:0005488;GO:0005198;GO:0110165;GO:0009987;GO:0008152;GO:0032991	WP_005904138.1(MULTISPECIES: 50S ribosomal protein L16 [Fusobacterium])	ref_gene
C7Y58_RS09640	2.213498482562839	1.14633	1.61132789187e-07	8.95969135481e-07	yes	up	dxr	NZ_CP028101.1	1987816	1986653	COG0743(I:Lipid transport and metabolism)	COG0743(1-deoxy-D-xylulose 5-phosphate reductoisomerase)	METABOLISM	K00099	dxr	1-deoxy-D-xylulose-5-phosphate reductoisomerase [EC:1.1.1.267]	map00900(Terpenoid backbone biosynthesis)	Metabolism	Metabolism of terpenoids and polyketides	PF02670.20(DXP_reductoisom:1-deoxy-D-xylulose 5-phosphate reductoisomerase); PF08436.16(DXP_redisom_C:1-deoxy-D-xylulose 5-phosphate reductoisomerase C-terminal domain); PF13288.10(DXPR_C:DXP reductoisomerase C-terminal domain)	GO:0016114(biological_process:terpenoid biosynthetic process); GO:0016853(molecular_function:isomerase activity); GO:0030604(molecular_function:1-deoxy-D-xylulose-5-phosphate reductoisomerase activity); GO:0051484(biological_process:isopentenyl diphosphate biosynthetic process, methylerythritol 4-phosphate pathway involved in terpenoid biosynthetic process); GO:0030145(molecular_function:manganes…	GO:0009987;GO:0003824;GO:0008152;GO:0005488	WP_147373191.1(1-deoxy-D-xylulose-5-phosphate reductoisomerase [Fusobacterium nucleatum])	ref_gene
C7Y58_RS08960	2.100798949163578	1.07094	2.62159910338e-07	1.41874775007e-06	yes	up	NA	NZ_CP028101.1	1857413	1858165	COG0834(E:Amino acid transport and metabolism); COG0834(T:Signal transduction mechanisms)	COG0834(ABC-type amino acid transport/signal transduction system, periplasmic component/domain); COG0834(ABC-type amino acid transport/signal transduction system, periplasmic component/domain)	METABOLISM;CELLULAR PROCESSES AND SIGNALING	K02030	NA	polar amino acid transport system substrate-binding protein	NA	NA	NA	PF00497.24(SBP_bac_3:Bacterial extracellular solute-binding proteins, family 3); PF10613.13(Lig_chan-Glu_bd:Ligated ion channel L-glutamate- and glycine-binding site)	GO:0016020(cellular_component:membrane); GO:0015276(molecular_function:ligand-gated ion channel activity)	GO:0005215;GO:0110165	WP_147373175.1(basic amino acid ABC transporter substrate-binding protein [Fusobacterium nucleatum])	ref_gene
C7Y58_RS06045	2.239123855258743	1.16293	3.22043193146e-07	1.72437942573e-06	yes	up	NA	NZ_CP028101.1	1257576	1258379	COG3494(S:Function unknown)	COG3494(Uncharacterized conserved protein, DUF1009 family)	POORLY CHARACTERIZED	K09949	lpxI	UDP-2,3-diacylglucosamine hydrolase [EC:3.6.1.54]	map00540(Lipopolysaccharide biosynthesis)	Metabolism	Glycan biosynthesis and metabolism	PF06230.15(LpxI_C:LpxI C-terminal domain); PF17930.5(LpxI_N:LpxI N-terminal domain)	NA	NA	WP_011016511.1(LpxI family protein [Fusobacterium nucleatum])	ref_gene
C7Y58_RS05745	3.666592923617958	1.87444	3.35518230097e-07	1.78238555831e-06	yes	up	dnaN	NZ_CP028101.1	1198676	1197531	COG0592(L:Replication, recombination and repair)	COG0592(DNA polymerase III sliding clamp (beta) subunit, PCNA homolog)	INFORMATION STORAGE AND PROCESSING	K02338	dnaN	DNA polymerase III subunit beta [EC:2.7.7.7]	map03430(Mismatch repair); map03440(Homologous recombination); map03030(DNA replication)	Genetic Information Processing;Genetic Information Processing;Genetic Information Processing	Replication and repair;Replication and repair;Replication and repair	PF00712.23(DNA_pol3_beta:DNA polymerase III beta subunit, N-terminal domain); PF02767.20(DNA_pol3_beta_2:DNA polymerase III beta subunit, central domain); PF02768.19(DNA_pol3_beta_3:DNA polymerase III beta subunit, C-terminal domain)	GO:0005737(cellular_component:cytoplasm); GO:0008408(molecular_function:3'-5' exonuclease activity); GO:0003887(molecular_function:DNA-directed DNA polymerase activity); GO:0009360(cellular_component:DNA polymerase III complex); GO:0003677(molecular_function:DNA binding); GO:0006260(biological_process:DNA replication)	GO:0008152;GO:0005488;GO:0110165;GO:0009987;GO:0003824;GO:0032991	WP_005904330.1(DNA polymerase III subunit beta [Fusobacterium nucleatum])	ref_gene
C7Y58_RS08095	2.031839834256649	1.02279	4.14649603082e-07	2.1912553437e-06	yes	up	hprK	NZ_CP028101.1	1675042	1673195	COG1493(T:Signal transduction mechanisms)	COG1493(Serine kinase of the HPr protein, regulates carbohydrate metabolism)	CELLULAR PROCESSES AND SIGNALING	K06023	hprK	HPr kinase/phosphorylase [EC:2.7.11.- 2.7.4.-]	NA	NA	NA	PF07475.16(Hpr_kinase_C:HPr Serine kinase C-terminal domain); PF02603.20(Hpr_kinase_N:HPr Serine kinase N terminus)	GO:0000155(molecular_function:phosphorelay sensor kinase activity); GO:0006109(biological_process:regulation of carbohydrate metabolic process); GO:0005524(molecular_function:ATP binding); GO:0004674(molecular_function:protein serine/threonine kinase activity)	GO:0005488;GO:0065007;GO:0140299;GO:0003824	WP_005901728.1(HPr(Ser) kinase/phosphatase [Fusobacterium nucleatum])	ref_gene
C7Y58_RS00145	3.743792853135169	1.9045	4.50791543735e-07	2.35762812537e-06	yes	up	NA	NZ_CP028101.1	29939	30724	COG0444(E:Amino acid transport and metabolism); COG0444(P:Inorganic ion transport and metabolism)	COG0444(ABC-type dipeptide/oligopeptide/nickel transport system, ATPase component); COG0444(ABC-type dipeptide/oligopeptide/nickel transport system, ATPase component)	METABOLISM;METABOLISM	K02031	ddpD	peptide/nickel transport system ATP-binding protein	map02024(Quorum sensing)	Cellular Processes	Cellular community - prokaryotes	PF00005.31(ABC_tran:ABC transporter); PF13304.10(AAA_21:AAA domain, putative AbiEii toxin, Type IV TA system); PF02463.23(SMC_N:RecF/RecN/SMC N terminal domain); PF09818.13(ABC_ATPase:P-loop domain); PF08352.16(oligo_HPY:Oligopeptide/dipeptide transporter, C-terminal region); PF13401.10(AAA_22:AAA domain); PF13476.10(AAA_23:AAA domain); PF13555.10(AAA_29:P-loop containing region of AAA domain)	GO:0005524(molecular_function:ATP binding); GO:0016887(molecular_function:ATPase activity)	GO:0005488;GO:0003824	WP_005903786.1(ABC transporter ATP-binding protein [Fusobacterium nucleatum])	ref_gene
C7Y58_RS09675	3.557221529332425	1.83075	4.93182129107e-07	2.55294278597e-06	yes	up	prmC	NZ_CP028101.1	1993579	1992428	COG2890(J:Translation, ribosomal structure and biogenesis)	COG2890(Methylase of polypeptide chain release factors)	INFORMATION STORAGE AND PROCESSING	K02493	hemK	release factor glutamine methyltransferase [EC:2.1.1.297]	NA	NA	NA	PF17827.5(PrmC_N:PrmC N-terminal domain); PF05175.18(MTS:Methyltransferase small domain); PF13847.10(Methyltransf_31:Methyltransferase domain); PF06325.17(PrmA:Ribosomal protein L11 methyltransferase (PrmA)); PF13649.10(Methyltransf_25:Methyltransferase domain); PF08242.16(Methyltransf_12:Methyltransferase domain); PF01555.22(N6_N4_Mtase:DNA methylase); PF02390.21(Methyltransf_4:Putative methyltr…	GO:0019538(biological_process:protein metabolic process); GO:0036009(molecular_function:protein-glutamine N-methyltransferase activity); GO:0043412(biological_process:macromolecule modification); GO:0102559(molecular_function:protein-(glutamine-N5) methyltransferase activity); GO:0003676(molecular_function:nucleic acid binding); GO:0032259(biological_process:methylation)	GO:0005488;GO:0003824;GO:0008152	WP_029597502.1(peptide chain release factor N(5)-glutamine methyltransferase [Fusobacterium nucleatum])	ref_gene
C7Y58_RS04440	2.3986126850605944	1.2622	5.68175279664e-07	2.91874813716e-06	yes	up	NA	NZ_CP028101.1	903451	901832	COG1283(P:Inorganic ion transport and metabolism)	COG1283(Na+/phosphate symporter)	METABOLISM	K03324	yjbB	phosphate:Na+ symporter	NA	NA	NA	PF02690.19(Na_Pi_cotrans:Na+/Pi-cotransporter); PF01895.23(PhoU:PhoU domain)	GO:0044341(biological_process:sodium-dependent phosphate transport); GO:0005436(molecular_function:sodium:phosphate symporter activity); GO:0005886(cellular_component:plasma membrane)	GO:0005215;GO:0051179;GO:0110165	WP_106991736.1(Na/Pi cotransporter family protein [Fusobacterium nucleatum])	ref_gene
C7Y58_RS00815	2.1727365464237742	1.11951	7.26078618658e-07	3.71106849536e-06	yes	up	recG	NZ_CP028101.1	157998	155929	COG1200(L:Replication, recombination and repair)	COG1200(RecG-like helicase)	INFORMATION STORAGE AND PROCESSING	K03655	recG	ATP-dependent DNA helicase RecG [EC:5.6.2.4]	map03440(Homologous recombination)	Genetic Information Processing	Replication and repair	PF17191.8(RecG_wedge:RecG wedge domain); PF00270.33(DEAD:DEAD/DEAH box helicase); PF00271.35(Helicase_C:Helicase conserved C-terminal domain); PF04851.19(ResIII:Type III restriction enzyme, res subunit); PF19833.3(RecG_dom3_C:ATP-dependent DNA helicase RecG, domain 3, C-terminal); PF01336.29(tRNA_anti-codon:OB-fold nucleic acid binding domain)	GO:0006310(biological_process:DNA recombination); GO:0016887(molecular_function:ATPase activity); GO:0006281(biological_process:DNA repair); GO:0003676(molecular_function:nucleic acid binding); GO:0003678(molecular_function:DNA helicase activity); GO:0005524(molecular_function:ATP binding)	GO:0005488;GO:0140657;GO:0009987;GO:0003824;GO:0008152;GO:0050896	WP_011015732.1(ATP-dependent DNA helicase RecG [Fusobacterium nucleatum])	ref_gene
C7Y58_RS04730	2.0945469642485053	1.06664	9.98832851168e-07	5.02894947951e-06	yes	up	NA	NZ_CP028101.1	969152	967905	COG1448(E:Amino acid transport and metabolism)	COG1448(Aspartate/aromatic aminotransferase)	METABOLISM	NA	NA	NA	NA	NA	NA	PF00155.25(Aminotran_1_2:Aminotransferase class I and II)	GO:0008483(molecular_function:transaminase activity); GO:0009058(biological_process:biosynthetic process); GO:0006520(biological_process:cellular amino acid metabolic process); GO:0030170(molecular_function:pyridoxal phosphate binding)	GO:0005488;GO:0009987;GO:0003824;GO:0008152	WP_011016314.1(aminotransferase class I/II-fold pyridoxal phosphate-dependent enzyme [Fusobacterium nucleatum])	ref_gene
C7Y58_RS10125	2.0288646659443645	1.02067	1.1009915379e-06	5.5158585958e-06	yes	up	NA	NZ_CP028101.1	2099518	2097608	COG1773(P:Inorganic ion transport and metabolism)	COG1773(Flavorubredoxin)	METABOLISM	K00248	bcd	butyryl-CoA dehydrogenase [EC:1.3.8.1]	map00640(Propanoate metabolism); map00280(Valine, leucine and isoleucine degradation); map00410(beta-Alanine metabolism); map00071(Fatty acid degradation); map00650(Butanoate metabolism)	Metabolism;Metabolism;Metabolism;Metabolism;Metabolism	Carbohydrate metabolism;Amino acid metabolism;Metabolism of other amino acids;Lipid metabolism;Carbohydrate metabolism	PF00441.28(Acyl-CoA_dh_1:Acyl-CoA dehydrogenase, C-terminal domain); PF02771.20(Acyl-CoA_dh_N:Acyl-CoA dehydrogenase, N-terminal domain); PF08028.15(Acyl-CoA_dh_2:Acyl-CoA dehydrogenase, C-terminal domain); PF00766.23(ETF_alpha:Electron transfer flavoprotein FAD-binding domain); PF02770.23(Acyl-CoA_dh_M:Acyl-CoA dehydrogenase, middle domain); PF00301.24(Rubredoxin:Rubredoxin)	GO:0005506(molecular_function:iron ion binding); GO:0050660(molecular_function:flavin adenine dinucleotide binding); GO:0004085(molecular_function:butyryl-CoA dehydrogenase activity)	GO:0003824;GO:0005488	WP_005903247.1(acyl-CoA dehydrogenase family protein [Fusobacterium nucleatum])	ref_gene
C7Y58_RS04260	2.131398346442067	1.0918	1.14870420747e-06	5.74068473068e-06	yes	up	NA	NZ_CP028101.1	862269	861496	COG0600(P:Inorganic ion transport and metabolism)	COG0600(ABC-type nitrate/sulfonate/bicarbonate transport system, permease component)	METABOLISM	NA	NA	NA	NA	NA	NA	PF00528.26(BPD_transp_1:Binding-protein-dependent transport system inner membrane component)	GO:0055085(biological_process:transmembrane transport); GO:0005886(cellular_component:plasma membrane)	GO:0009987;GO:0051179;GO:0110165	WP_147373088.1(ABC transporter permease [Fusobacterium nucleatum])	ref_gene
C7Y58_RS07990	3.433316501412301	1.7796	1.43860171764e-06	7.11914395232e-06	yes	up	NA	NZ_CP028101.1	1654163	1655239	COG0859(M:Cell wall/membrane/envelope biogenesis)	COG0859(ADP-heptose:LPS heptosyltransferase)	CELLULAR PROCESSES AND SIGNALING	NA	NA	NA	NA	NA	NA	PF01075.21(Glyco_transf_9:Glycosyltransferase family 9 (heptosyltransferase))	GO:0016757(molecular_function:transferase activity, transferring glycosyl groups)	GO:0003824	WP_011016813.1(glycosyltransferase family 9 protein [Fusobacterium nucleatum])	ref_gene
C7Y58_RS07995	2.732230828900306	1.45008	1.46371463642e-06	7.22575225392e-06	yes	up	NA	NZ_CP028101.1	1655242	1656693	COG0168(P:Inorganic ion transport and metabolism)	COG0168(Trk-type K+ transport system, membrane component)	METABOLISM	K03498	trkH	trk/ktr system potassium uptake protein	NA	NA	NA	PF02386.20(TrkH:Cation transport protein)	GO:0015379(molecular_function:potassium:chloride symporter activity); GO:0046872(molecular_function:metal ion binding); GO:0005886(cellular_component:plasma membrane)	GO:0005488;GO:0005215;GO:0110165	WP_011016814.1(TrkH family potassium uptake protein [Fusobacterium nucleatum])	ref_gene
C7Y58_RS00150	3.3303096385867805	1.73566	1.51319382603e-06	7.45183528928e-06	yes	up	NA	NZ_CP028101.1	30705	31691	COG0444(E:Amino acid transport and metabolism); COG0444(P:Inorganic ion transport and metabolism)	COG0444(ABC-type dipeptide/oligopeptide/nickel transport system, ATPase component); COG0444(ABC-type dipeptide/oligopeptide/nickel transport system, ATPase component)	METABOLISM;METABOLISM	K02032	ddpF	peptide/nickel transport system ATP-binding protein	map02024(Quorum sensing)	Cellular Processes	Cellular community - prokaryotes	PF00005.31(ABC_tran:ABC transporter); PF08352.16(oligo_HPY:Oligopeptide/dipeptide transporter, C-terminal region); PF13401.10(AAA_22:AAA domain); PF02463.23(SMC_N:RecF/RecN/SMC N terminal domain); PF03193.20(RsgA_GTPase:RsgA GTPase)	GO:0015833(biological_process:peptide transport); GO:0016887(molecular_function:ATPase activity); GO:0005524(molecular_function:ATP binding)	GO:0005488;GO:0003824;GO:0051179	WP_147372977.1(ABC transporter ATP-binding protein [Fusobacterium nucleatum])	ref_gene
C7Y58_RS05085	3.0120707913171914	1.59076	1.55343281908e-06	7.63142724714e-06	yes	up	alr	NZ_CP028101.1	1044659	1043595	COG0787(M:Cell wall/membrane/envelope biogenesis)	COG0787(Alanine racemase)	CELLULAR PROCESSES AND SIGNALING	K01775	alr	alanine racemase [EC:5.1.1.1]	map00470(D-Amino acid metabolism); map01502(Vancomycin resistance)	Metabolism;Human Diseases	Metabolism of other amino acids;Drug resistance: antimicrobial	PF01168.24(Ala_racemase_N:Alanine racemase, N-terminal domain); PF00842.25(Ala_racemase_C:Alanine racemase, C-terminal domain)	GO:0030632(biological_process:D-alanine biosynthetic process); GO:0008784(molecular_function:alanine racemase activity); GO:0030170(molecular_function:pyridoxal phosphate binding)	GO:0005488;GO:0009987;GO:0003824;GO:0008152	WP_011016367.1(alanine racemase [Fusobacterium nucleatum])	ref_gene
C7Y58_RS08100	2.1571534491562097	1.10913	1.87354376947e-06	9.02869664144e-06	yes	up	NA	NZ_CP028101.1	1675876	1675067	NA	NA	NA	NA	NA	NA	NA	NA	NA	NA	GO:0016020(cellular_component:membrane)	GO:0110165	WP_011016833.1(hypothetical protein [Fusobacterium nucleatum])	ref_gene
C7Y58_RS03370	2.2582907291792673	1.17523	2.08173977175e-06	9.93736155194e-06	yes	up	NA	NZ_CP028101.1	681597	682616	COG1172(G:Carbohydrate transport and metabolism)	COG1172(Ribose/xylose/arabinose/galactoside ABC-type transport system, permease component)	METABOLISM	K02057	NA	simple sugar transport system permease protein	NA	NA	NA	PF02653.20(BPD_transp_2:Branched-chain amino acid transport system / permease component)	GO:0022857(molecular_function:transmembrane transporter activity); GO:0005886(cellular_component:plasma membrane)	GO:0005215;GO:0110165	WP_005903357.1(ABC transporter [Fusobacterium nucleatum])	ref_gene
C7Y58_RS06410	2.569305133940222	1.36138	2.67491822042e-06	1.25615649144e-05	yes	up	NA	NZ_CP028101.1	1333267	1334184	COG1108(P:Inorganic ion transport and metabolism)	COG1108(ABC-type Mn2+/Zn2+ transport system, permease component)	METABOLISM	K11708	troC	manganese/zinc/iron transport system permease protein	map02010(ABC transporters)	Environmental Information Processing	Membrane transport	PF00950.21(ABC-3:ABC 3 transport family); PF01032.22(FecCD:FecCD transport family)	GO:0043190(cellular_component:ATP-binding cassette (ABC) transporter complex); GO:0055085(biological_process:transmembrane transport)	GO:0009987;GO:0051179;GO:0032991	WP_005902060.1(metal ABC transporter permease [Fusobacterium nucleatum])	ref_gene
C7Y58_RS09615	2.408650101522351	1.26822	3.17104550467e-06	1.45537326564e-05	yes	up	dnaG	NZ_CP028101.1	1981710	1979899	COG0358(L:Replication, recombination and repair)	COG0358(DNA primase (bacterial type))	INFORMATION STORAGE AND PROCESSING	K02316	dnaG	DNA primase [EC:2.7.7.101]	map03030(DNA replication)	Genetic Information Processing	Replication and repair	PF08275.15(DNAG_N:DNA primase catalytic core, N-terminal domain); PF01807.24(zf-CHC2:CHC2 zinc finger); PF13155.10(Toprim_2:Toprim-like); PF13662.10(Toprim_4:Toprim domain); PF10410.13(DnaB_bind:DnaB-helicase binding domain of primase); PF01751.26(Toprim:Toprim domain); PF13362.10(Toprim_3:Toprim domain)	GO:1990077(cellular_component:primosome complex); GO:0000428(cellular_component:DNA-directed RNA polymerase complex); GO:0008270(molecular_function:zinc ion binding); GO:0003896(molecular_function:DNA primase activity); GO:0003677(molecular_function:DNA binding)	GO:0005488;GO:0003824;GO:0032991	WP_011017064.1(DNA primase [Fusobacterium nucleatum])	ref_gene
C7Y58_RS01990	2.187772066864194	1.12946	3.2587338712e-06	1.49223469577e-05	yes	up	NA	NZ_CP028101.1	382099	381338	COG0708(L:Replication, recombination and repair)	COG0708(Exonuclease III)	INFORMATION STORAGE AND PROCESSING	K01142	xthA	exodeoxyribonuclease III [EC:3.1.11.2]	map03410(Base excision repair)	Genetic Information Processing	Replication and repair	PF03372.27(Exo_endo_phos:Endonuclease/Exonuclease/phosphatase family); PF14529.10(Exo_endo_phos_2:Endonuclease-reverse transcriptase)	GO:0004519(molecular_function:endonuclease activity); GO:0046872(molecular_function:metal ion binding); GO:0008311(molecular_function:double-stranded DNA 3'-5' exodeoxyribonuclease activity); GO:0003677(molecular_function:DNA binding); GO:0006281(biological_process:DNA repair)	GO:0005488;GO:0009987;GO:0003824;GO:0008152;GO:0050896	WP_005903557.1(exodeoxyribonuclease III [Fusobacterium nucleatum])	ref_gene
C7Y58_RS00050	2.643027058362894	1.40219	3.53771792664e-06	1.61268943322e-05	yes	up	nikA	NZ_CP028101.1	10141	8537	COG0747(E:Amino acid transport and metabolism)	COG0747(ABC-type transport system, periplasmic component)	METABOLISM	K15584	nikA	nickel transport system substrate-binding protein	map02010(ABC transporters)	Environmental Information Processing	Membrane transport	PF00496.26(SBP_bac_5:Bacterial extracellular solute-binding proteins, family 5 Middle)	GO:0043190(cellular_component:ATP-binding cassette (ABC) transporter complex); GO:0016151(molecular_function:nickel cation binding); GO:0020037(molecular_function:heme binding); GO:1904680(molecular_function:peptide transmembrane transporter activity); GO:0015833(biological_process:peptide transport); GO:0042597(cellular_component:periplasmic space); GO:0030288(cellular_component:outer membrane-b…	GO:0005488;GO:0110165;GO:0009987;GO:0005215;GO:0051179;GO:0032991	WP_147372973.1(nickel ABC transporter substrate-binding protein [Fusobacterium nucleatum])	ref_gene
C7Y58_RS08040	2.950716117239096	1.56107	3.74749705197e-06	1.69685325127e-05	yes	up	bioA	NZ_CP028101.1	1664321	1665661	COG0161(H:Coenzyme transport and metabolism)	COG0161(Adenosylmethionine-8-amino-7-oxononanoate aminotransferase)	METABOLISM	K00833	bioA	adenosylmethionine---8-amino-7-oxononanoate aminotransferase [EC:2.6.1.62]	map00780(Biotin metabolism)	Metabolism	Metabolism of cofactors and vitamins	PF00202.25(Aminotran_3:Aminotransferase class-III)	GO:0005737(cellular_component:cytoplasm); GO:0004015(molecular_function:adenosylmethionine-8-amino-7-oxononanoate transaminase activity); GO:0030170(molecular_function:pyridoxal phosphate binding); GO:0009102(biological_process:biotin biosynthetic process)	GO:0110165;GO:0009987;GO:0003824;GO:0008152;GO:0005488	WP_147373159.1(adenosylmethionine--8-amino-7-oxononanoate transaminase [Fusobacterium nucleatum])	ref_gene
C7Y58_RS01955	2.1393971286103004	1.0972	4.30410820746e-06	1.93159978091e-05	yes	up	tyrS	NZ_CP028101.1	375678	374470	COG0162(J:Translation, ribosomal structure and biogenesis)	COG0162(Tyrosyl-tRNA synthetase)	INFORMATION STORAGE AND PROCESSING	K01866	tyrS	tyrosyl-tRNA synthetase [EC:6.1.1.1]	map00970(Aminoacyl-tRNA biosynthesis)	Genetic Information Processing	Translation	PF00579.29(tRNA-synt_1b:tRNA synthetases class I (W and Y)); PF01479.29(S4:S4 domain)	GO:0005737(cellular_component:cytoplasm); GO:0006437(biological_process:tyrosyl-tRNA aminoacylation); GO:0005829(cellular_component:cytosol); GO:0043039(biological_process:tRNA aminoacylation); GO:0003723(molecular_function:RNA binding); GO:0004831(molecular_function:tyrosine-tRNA ligase activity); GO:0005524(molecular_function:ATP binding)	GO:0110165;GO:0009987;GO:0003824;GO:0008152;GO:0005488	WP_005903549.1(tyrosine--tRNA ligase [Fusobacterium nucleatum])	ref_gene
C7Y58_RS06500	2.0952338447651626	1.06711	4.52646114673e-06	2.02689322146e-05	yes	up	NA	NZ_CP028101.1	1351582	1352094	NA	NA	NA	NA	NA	NA	NA	NA	NA	NA	NA	NA	WP_005902086.1(hypothetical protein [Fusobacterium nucleatum])	ref_gene
C7Y58_RS06375	9.09783270823605	3.18552	4.68609084145e-06	2.08912948526e-05	yes	up	NA	NZ_CP028101.1	1326814	1327281	NA	NA	NA	NA	NA	NA	NA	NA	NA	NA	NA	NA	WP_147373131.1(hypothetical protein [Fusobacterium nucleatum])	ref_gene
C7Y58_RS01100	2.0856784309316305	1.06052	5.2441369782e-06	2.30742027041e-05	yes	up	NA	NZ_CP028101.1	218060	218806	NA	NA	NA	NA	NA	NA	NA	NA	NA	NA	NA	NA	WP_147373003.1(hypothetical protein [Fusobacterium nucleatum])	ref_gene
C7Y58_RS04695	2.5527984557291794	1.35208	5.2646399724e-06	2.30993905551e-05	yes	up	infC	NZ_CP028101.1	962235	961669	COG0290(J:Translation, ribosomal structure and biogenesis)	COG0290(Translation initiation factor IF-3)	INFORMATION STORAGE AND PROCESSING	K02520	infC	translation initiation factor IF-3	NA	NA	NA	PF05198.20(IF3_N:Translation initiation factor IF-3, N-terminal domain); PF00707.26(IF3_C:Translation initiation factor IF-3, C-terminal domain)	GO:0005737(cellular_component:cytoplasm); GO:0003743(molecular_function:translation initiation factor activity)	GO:0045182;GO:0005488;GO:0110165	WP_005901608.1(translation initiation factor IF-3 [Fusobacterium nucleatum])	ref_gene
C7Y58_RS03230	2.3372800219531404	1.22483	5.49416941522e-06	2.39659458974e-05	yes	up	NA	NZ_CP028101.1	642244	643518	COG1055(P:Inorganic ion transport and metabolism)	COG1055(Na+/H+ antiporter NhaD or related arsenite permease)	METABOLISM	NA	NA	NA	NA	NA	NA	PF03600.20(CitMHS:Citrate transporter); PF02040.19(ArsB:Arsenical pump membrane protein); PF00939.23(Na_sulph_symp:Sodium:sulfate symporter transmembrane region); PF06450.16(NhaB:Bacterial Na+/H+ antiporter B (NhaB))	GO:0015105(molecular_function:arsenite transmembrane transporter activity); GO:0005886(cellular_component:plasma membrane)	GO:0005215;GO:0110165	WP_005903983.1(ArsB/NhaD family transporter [Fusobacterium nucleatum])	ref_gene
C7Y58_RS09435	2.2588471672259445	1.17559	5.53707248094e-06	2.40494306898e-05	yes	up	NA	NZ_CP028101.1	1950141	1949161	COG0202(K:Transcription)	COG0202(DNA-directed RNA polymerase, alpha subunit/40 kD subunit)	INFORMATION STORAGE AND PROCESSING	K03040	rpoA	DNA-directed RNA polymerase subunit alpha [EC:2.7.7.6]	map03020(RNA polymerase)	Genetic Information Processing	Transcription	PF01000.30(RNA_pol_A_bac:RNA polymerase Rpb3/RpoA insert domain); PF03118.19(RNA_pol_A_CTD:Bacterial RNA polymerase, alpha chain C terminal domain); PF01193.28(RNA_pol_L:RNA polymerase Rpb3/Rpb11 dimerisation domain); PF14520.10(HHH_5:Helix-hairpin-helix domain)	GO:0005737(cellular_component:cytoplasm); GO:0000428(cellular_component:DNA-directed RNA polymerase complex); GO:0006351(biological_process:transcription, DNA-templated); GO:0003677(molecular_function:DNA binding); GO:0003899(molecular_function:DNA-directed RNA polymerase activity); GO:0046983(molecular_function:protein dimerization activity)	GO:0005488;GO:0110165;GO:0009987;GO:0003824;GO:0008152;GO:0032991	WP_023041516.1(DNA-directed RNA polymerase subunit alpha [Fusobacterium nucleatum])	ref_gene
C7Y58_RS01030	2.5095276170040046	1.32742	6.13138259264e-06	2.65737010011e-05	yes	up	fplA	NZ_CP028101.1	199274	201556	COG0729(M:Cell wall/membrane/envelope biogenesis)	COG0729(Outer membrane translocation and assembly module TamA)	CELLULAR PROCESSES AND SIGNALING	K07001	NA	NTE family protein	NA	NA	NA	PF01734.26(Patatin:Patatin-like phospholipase); PF01103.27(Omp85:Omp85 superfamily domain)	GO:0016787(molecular_function:hydrolase activity); GO:0008233(molecular_function:peptidase activity); GO:0006508(biological_process:proteolysis); GO:0019867(cellular_component:outer membrane); GO:0016042(biological_process:lipid catabolic process)	GO:0110165;GO:0003824;GO:0008152	WP_011015773.1(autotransporter phospholipase A1 FplA [Fusobacterium nucleatum])	ref_gene
C7Y58_RS02210	2.1460847290865726	1.10171	7.60343059134e-06	3.25356099723e-05	yes	up	yidD	NZ_CP028101.1	423636	423388	COG0759(M:Cell wall/membrane/envelope biogenesis)	COG0759(Membrane-anchored protein YidD, putatitve component of membrane protein insertase Oxa1/YidC/SpoIIIJ)	CELLULAR PROCESSES AND SIGNALING	K08998	NA	uncharacterized protein	NA	NA	NA	PF01809.22(YidD:Putative membrane protein insertion efficiency factor)	GO:0005886(cellular_component:plasma membrane)	GO:0110165	WP_011016065.1(membrane protein insertion efficiency factor YidD [Fusobacterium nucleatum])	ref_gene
C7Y58_RS06015	2.0828908335916982	1.05859	7.83255407059e-06	3.33749251345e-05	yes	up	NA	NZ_CP028101.1	1251562	1250381	COG1473(R:General function prediction only)	COG1473(Metal-dependent amidase/aminoacylase/carboxypeptidase)	POORLY CHARACTERIZED	NA	NA	NA	NA	NA	NA	PF01546.32(Peptidase_M20:Peptidase family M20/M25/M40); PF07687.18(M20_dimer:Peptidase dimerisation domain)	GO:0016787(molecular_function:hydrolase activity); GO:0004180(molecular_function:carboxypeptidase activity)	GO:0003824	WP_005901936.1(M20 family metallopeptidase [Fusobacterium nucleatum])	ref_gene
C7Y58_RS05990	2.3563364201084998	1.23655	8.98527197713e-06	3.79669947426e-05	yes	up	carR	NZ_CP028101.1	1247363	1248037	COG0745(T:Signal transduction mechanisms); COG0745(K:Transcription)	COG0745(DNA-binding response regulator, OmpR family, contains REC and winged-helix (wHTH) domain); COG0745(DNA-binding response regulator, OmpR family, contains REC and winged-helix (wHTH) domain)	CELLULAR PROCESSES AND SIGNALING;INFORMATION STORAGE AND PROCESSING	NA	NA	NA	NA	NA	NA	PF00072.28(Response_reg:Response regulator receiver domain); PF00486.32(Trans_reg_C:Transcriptional regulatory protein, C terminal)	GO:0000160(biological_process:phosphorelay signal transduction system); GO:0003677(molecular_function:DNA binding); GO:0006355(biological_process:regulation of transcription, DNA-templated)	GO:0065007;GO:0009987;GO:0005488	WP_005901930.1(coaggregation response regulator transcription factor CarR [Fusobacterium nucleatum])	ref_gene
C7Y58_RS10015	2.0342002379450763	1.02446	9.230874854e-06	3.8923522301e-05	yes	up	NA	NZ_CP028101.1	2066155	2067909	COG2987(E:Amino acid transport and metabolism)	COG2987(Urocanate hydratase)	METABOLISM	K01712	hutU	urocanate hydratase [EC:4.2.1.49]	map00340(Histidine metabolism)	Metabolism	Amino acid metabolism	PF17392.6(Urocanase_C:Urocanase C-terminal domain); PF01175.22(Urocanase:Urocanase Rossmann-like domain); PF17391.6(Urocanase_N:Urocanase N-terminal domain)	GO:0016153(molecular_function:urocanate hydratase activity); GO:0005737(cellular_component:cytoplasm); GO:0019556(biological_process:histidine catabolic process to glutamate and formamide); GO:0019557(biological_process:histidine catabolic process to glutamate and formate)	GO:0110165;GO:0009987;GO:0003824;GO:0008152	WP_005903273.1(urocanate hydratase [Fusobacterium nucleatum])	ref_gene
C7Y58_RS07045	2.168058725234831	1.1164	1.03026474826e-05	4.30837985637e-05	yes	up	NA	NZ_CP028101.1	1468191	1467463	COG0834(E:Amino acid transport and metabolism); COG0834(T:Signal transduction mechanisms)	COG0834(ABC-type amino acid transport/signal transduction system, periplasmic component/domain); COG0834(ABC-type amino acid transport/signal transduction system, periplasmic component/domain)	METABOLISM;CELLULAR PROCESSES AND SIGNALING	K23059	artP	arginine/lysine/histidine transporter system substrate-binding protein	map02010(ABC transporters)	Environmental Information Processing	Membrane transport	PF00497.24(SBP_bac_3:Bacterial extracellular solute-binding proteins, family 3); PF10613.13(Lig_chan-Glu_bd:Ligated ion channel L-glutamate- and glycine-binding site); PF12974.11(Phosphonate-bd:ABC transporter, phosphonate, periplasmic substrate-binding protein); PF09084.15(NMT1:NMT1/THI5 like)	GO:0016020(cellular_component:membrane); GO:0015276(molecular_function:ligand-gated ion channel activity)	GO:0005215;GO:0110165	WP_147373142.1(basic amino acid ABC transporter substrate-binding protein [Fusobacterium nucleatum])	ref_gene
C7Y58_RS09870	2.0644376156152013	1.04575	1.07583868358e-05	4.45296011365e-05	yes	up	NA	NZ_CP028101.1	2027497	2026868	COG0164(L:Replication, recombination and repair)	COG0164(Ribonuclease HII)	INFORMATION STORAGE AND PROCESSING	K03470	rnhB	ribonuclease HII [EC:3.1.26.4]	map03030(DNA replication)	Genetic Information Processing	Replication and repair	PF01351.22(RNase_HII:Ribonuclease HII)	GO:0005737(cellular_component:cytoplasm); GO:0006298(biological_process:mismatch repair); GO:0004523(molecular_function:RNA-DNA hybrid ribonuclease activity); GO:0030145(molecular_function:manganese ion binding); GO:0043137(biological_process:DNA replication, removal of RNA primer); GO:0003723(molecular_function:RNA binding); GO:0006401(biological_process:RNA catabolic process); GO:0032299(cellul…	GO:0005488;GO:0110165;GO:0009987;GO:0008152;GO:0032991;GO:0003824;GO:0050896	WP_023041574.1(ribonuclease HII [Fusobacterium nucleatum])	ref_gene
C7Y58_RS04585	3.2398670718171134	1.69593	1.08391367419e-05	4.47722709503e-05	yes	up	NA	NZ_CP028101.1	940173	941225	COG0614(P:Inorganic ion transport and metabolism)	COG0614(ABC-type Fe3+-hydroxamate transport system, periplasmic component)	METABOLISM	K02016	NA	iron complex transport system substrate-binding protein	NA	NA	NA	PF01497.22(Peripla_BP_2:Periplasmic binding protein)	NA	NA	WP_147373091.1(ABC transporter substrate-binding protein [Fusobacterium nucleatum])	ref_gene
C7Y58_RS00955	2.588199442295477	1.37195	1.22339854396e-05	5.01246690886e-05	yes	up	NA	NZ_CP028101.1	184658	183786	COG0667(H:Coenzyme transport and metabolism); COG0667(R:General function prediction only)	COG0667(Pyridoxal reductase PdxI or related oxidoreductase, aldo/keto reductase family); COG0667(Pyridoxal reductase PdxI or related oxidoreductase, aldo/keto reductase family)	METABOLISM;POORLY CHARACTERIZED	NA	NA	NA	NA	NA	NA	PF00248.25(Aldo_ket_red:Aldo/keto reductase family)	GO:0016491(molecular_function:oxidoreductase activity)	GO:0003824	WP_011015758.1(aldo/keto reductase [Fusobacterium nucleatum])	ref_gene
C7Y58_RS10220	2.0296852554283	1.02126	1.36834359397e-05	5.53905486839e-05	yes	up	NA	NZ_CP028101.1	2120698	2123436	COG1112(L:Replication, recombination and repair)	COG1112(Superfamily I DNA and/or RNA helicase)	INFORMATION STORAGE AND PROCESSING	NA	NA	NA	NA	NA	NA	PF13087.10(AAA_12:AAA domain); PF13086.10(AAA_11:AAA domain); PF13245.10(AAA_19:AAA domain); PF10881.12(DUF2726:Protein of unknown function (DUF2726)); PF13604.10(AAA_30:AAA domain); PF01443.22(Viral_helicase1:Viral (Superfamily 1) RNA helicase); PF09848.13(SLFN-g3_helicase:Schlafen group 3, DNA/RNA helicase domain); PF13538.10(UvrD_C_2:UvrD-like helicase C-terminal domain); PF18741.5(MTES_1575:R…	GO:0004527(molecular_function:exonuclease activity); GO:0004386(molecular_function:helicase activity)	GO:0003824;GO:0140657	WP_147373206.1(AAA domain-containing protein [Fusobacterium nucleatum])	ref_gene
C7Y58_RS08050	2.0651567288465484	1.04625	1.4551751829e-05	5.85541664053e-05	yes	up	NA	NZ_CP028101.1	1667227	1667793	COG1309(K:Transcription)	COG1309(DNA-binding protein, AcrR family, includes nucleoid occlusion protein SlmA)	INFORMATION STORAGE AND PROCESSING	NA	NA	NA	NA	NA	NA	NA	NA	NA	WP_011016825.1(TetR/AcrR family transcriptional regulator [Fusobacterium nucleatum])	ref_gene
C7Y58_RS04590	3.1325280642762063	1.64733	1.65834612791e-05	6.5942879428e-05	yes	up	NA	NZ_CP028101.1	941236	942237	COG0609(P:Inorganic ion transport and metabolism)	COG0609(ABC-type Fe3+-siderophore transport system, permease component)	METABOLISM	K02015	NA	iron complex transport system permease protein	NA	NA	NA	PF01032.22(FecCD:FecCD transport family)	GO:0022857(molecular_function:transmembrane transporter activity); GO:0033214(biological_process:iron assimilation by chelation and transport); GO:0005886(cellular_component:plasma membrane)	GO:0042592;GO:0110165;GO:0005215;GO:0051179	AAL94512.1(Iron(III) dicitrate transport system permease protein fecD [Fusobacterium nucleatum subsp. nucleatum ATCC 25586])	ref_gene
C7Y58_RS06615	2.2567263436805294	1.17423	1.70879436799e-05	6.76829706618e-05	yes	up	NA	NZ_CP028101.1	1378341	1378901	COG2059(P:Inorganic ion transport and metabolism)	COG2059(Chromate transport protein ChrA)	METABOLISM	K07240	chrA	chromate transporter	NA	NA	NA	PF02417.19(Chromate_transp:Chromate transporter)	GO:0015109(molecular_function:chromate transmembrane transporter activity); GO:0005886(cellular_component:plasma membrane)	GO:0005215;GO:0110165	WP_005902465.1(chromate transporter [Fusobacterium nucleatum])	ref_gene
C7Y58_RS09685	2.882005920186482	1.52707	1.71841758159e-05	6.79311950221e-05	yes	up	NA	NZ_CP028101.1	1995111	1994677	NA	NA	NA	NA	NA	NA	NA	NA	NA	NA	GO:0016020(cellular_component:membrane)	GO:0110165	WP_147373192.1(hypothetical protein [Fusobacterium nucleatum])	ref_gene
C7Y58_RS10240	3.055517612287489	1.61142	1.81839774679e-05	7.14647968837e-05	yes	up	NA	NZ_CP028101.1	2137537	2136500	COG2985(R:General function prediction only)	COG2985(Uncharacterized membrane protein YbjL, putative transporter)	POORLY CHARACTERIZED	K07085	NA	putative transport protein	NA	NA	NA	PF06826.16(Asp-Al_Ex:Predicted Permease Membrane Region)	GO:0005886(cellular_component:plasma membrane)	GO:0110165	WP_023041633.1(aspartate:alanine exchanger family transporter [Fusobacterium nucleatum])	ref_gene
C7Y58_RS00650	3.8547370106624856	1.94663	1.89578218088e-05	7.42178555921e-05	yes	up	rpmD	NZ_CP028101.1	133139	132954	COG1841(J:Translation, ribosomal structure and biogenesis)	COG1841(Ribosomal protein L30/L7E)	INFORMATION STORAGE AND PROCESSING	K02907	rpmD	large subunit ribosomal protein L30	map03010(Ribosome)	Genetic Information Processing	Translation	PF00327.24(Ribosomal_L30:Ribosomal protein L30p/L7e)	GO:0003735(molecular_function:structural constituent of ribosome); GO:0015934(cellular_component:large ribosomal subunit); GO:0006412(biological_process:translation)	GO:0005198;GO:0009987;GO:0008152;GO:0032991	WP_005892817.1(MULTISPECIES: 50S ribosomal protein L30 [Fusobacterium])	ref_gene
C7Y58_RS08670	2.0096251306944004	1.00693	1.93366947869e-05	7.5409383909e-05	yes	up	NA	NZ_CP028101.1	1781649	1779667	COG1506(E:Amino acid transport and metabolism)	COG1506(Dipeptidyl aminopeptidase/acylaminoacyl peptidase)	METABOLISM	K01303	NA	acylaminoacyl-peptidase [EC:3.4.19.1]	NA	NA	NA	PF00326.25(Peptidase_S9:Prolyl oligopeptidase family); PF20434.2(BD-FAE:BD-FAE); PF02129.22(Peptidase_S15:X-Pro dipeptidyl-peptidase (S15 family)); PF05448.16(AXE1:Acetyl xylan esterase (AXE1))	GO:0006508(biological_process:proteolysis); GO:0008236(molecular_function:serine-type peptidase activity)	GO:0003824;GO:0008152	WP_011016921.1(S9 family peptidase [Fusobacterium nucleatum])	ref_gene
C7Y58_RS01930	2.049986993437543	1.03561	2.19947083245e-05	8.41536666327e-05	yes	up	nifU	NZ_CP028101.1	371364	370987	COG0822(O:Posttranslational modification, protein turnover, chaperones)	COG0822(Fe-S cluster assembly scaffold protein IscU, NifU family)	CELLULAR PROCESSES AND SIGNALING	K04488	iscU	nitrogen fixation protein NifU and related proteins	NA	NA	NA	PF01592.20(NifU_N:NifU-like N terminal domain)	GO:0005737(cellular_component:cytoplasm); GO:0006879(biological_process:cellular iron ion homeostasis); GO:0051536(molecular_function:iron-sulfur cluster binding); GO:0051537(molecular_function:2 iron, 2 sulfur cluster binding); GO:0016226(biological_process:iron-sulfur cluster assembly); GO:0008198(molecular_function:ferrous iron binding); GO:0005506(molecular_function:iron ion binding)	GO:0008152;GO:0042592;GO:0005488;GO:0110165;GO:0009987	WP_023040824.1(Fe-S cluster assembly scaffold protein NifU [Fusobacterium nucleatum])	ref_gene
C7Y58_RS02665	2.108243358780755	1.07604	2.28760001646e-05	8.71959026991e-05	yes	up	rplK	NZ_CP028101.1	517535	517960	COG0080(J:Translation, ribosomal structure and biogenesis)	COG0080(Ribosomal protein L11)	INFORMATION STORAGE AND PROCESSING	K02867	rplK	large subunit ribosomal protein L11	map03010(Ribosome)	Genetic Information Processing	Translation	PF03946.18(Ribosomal_L11_N:Ribosomal protein L11, N-terminal domain); PF00298.23(Ribosomal_L11:Ribosomal protein L11, RNA binding domain)	GO:0070180(molecular_function:large ribosomal subunit rRNA binding); GO:0003735(molecular_function:structural constituent of ribosome); GO:1990904(cellular_component:ribonucleoprotein complex); GO:0006412(biological_process:translation); GO:0005840(cellular_component:ribosome)	GO:0005488;GO:0005198;GO:0110165;GO:0009987;GO:0008152;GO:0032991	WP_005894933.1(MULTISPECIES: 50S ribosomal protein L11 [Fusobacterium])	ref_gene
C7Y58_RS05500	2.091560801887165	1.06458	2.86983192028e-05	0.000108368279975	yes	up	NA	NZ_CP028101.1	1136983	1137768	COG1075(I:Lipid transport and metabolism)	COG1075(Triacylglycerol esterase/lipase EstA, alpha/beta hydrolase fold)	METABOLISM	K01046	lip	triacylglycerol lipase [EC:3.1.1.3]	map00561(Glycerolipid metabolism)	Metabolism	Lipid metabolism	PF00561.24(Abhydrolase_1:alpha/beta hydrolase fold)	GO:0016020(cellular_component:membrane)	GO:0110165	WP_029598543.1(lipase [Fusobacterium nucleatum])	ref_gene
C7Y58_RS00305	2.0623100102595164	1.04426	3.43146577718e-05	0.000128141821642	yes	up	fusA	NZ_CP028101.1	79696	77615	COG0480(J:Translation, ribosomal structure and biogenesis)	COG0480(Translation elongation factor EF-G, a GTPase)	INFORMATION STORAGE AND PROCESSING	K02355	fusA	elongation factor G	NA	NA	NA	PF00009.31(GTP_EFTU:Elongation factor Tu GTP binding domain); PF03764.22(EFG_IV:Elongation factor G, domain IV); PF14492.10(EFG_III:Elongation Factor G, domain III); PF00679.28(EFG_C:Elongation factor G C-terminus); PF03144.29(GTP_EFTU_D2:Elongation factor Tu domain 2); PF16658.9(RF3_C:Class II release factor RF3, C-terminal domain)	GO:0005737(cellular_component:cytoplasm); GO:0003746(molecular_function:translation elongation factor activity); GO:0003924(molecular_function:GTPase activity); GO:0005525(molecular_function:GTP binding)	GO:0005488;GO:0110165;GO:0003824;GO:0045182	WP_011015672.1(elongation factor G [Fusobacterium nucleatum])	ref_gene
C7Y58_RS09320	2.116914023595619	1.08196	3.58242501466e-05	0.000133042719811	yes	up	NA	NZ_CP028101.1	1924681	1923377	COG0642(T:Signal transduction mechanisms)	COG0642(Signal transduction histidine kinase)	CELLULAR PROCESSES AND SIGNALING	K18940	arlS	two-component system, OmpR family, sensor histidine kinase ArlS [EC:2.7.13.3]	map02020(Two-component system)	Environmental Information Processing	Signal transduction	PF02518.30(HATPase_c:Histidine kinase-, DNA gyrase B-, and HSP90-like ATPase); PF00512.29(HisKA:His Kinase A (phospho-acceptor) domain)	GO:0000155(molecular_function:phosphorelay sensor kinase activity); GO:0016020(cellular_component:membrane)	GO:0003824;GO:0140299;GO:0110165	WP_147373181.1(HAMP domain-containing sensor histidine kinase [Fusobacterium nucleatum])	ref_gene
C7Y58_RS04560	4.108147316172517	2.03849	4.04670857137e-05	0.000148677172924	yes	up	NA	NZ_CP028101.1	934776	935810	COG0614(P:Inorganic ion transport and metabolism)	COG0614(ABC-type Fe3+-hydroxamate transport system, periplasmic component)	METABOLISM	K02016	NA	iron complex transport system substrate-binding protein	NA	NA	NA	PF01497.22(Peripla_BP_2:Periplasmic binding protein)	NA	NA	WP_029597741.1(iron ABC transporter substrate-binding protein [Fusobacterium nucleatum])	ref_gene
C7Y58_RS01050	2.0888148651028446	1.06268	4.04748627872e-05	0.000148677172924	yes	up	pgsA	NZ_CP028101.1	205554	206117	COG0558(I:Lipid transport and metabolism)	COG0558(Phosphatidylglycerophosphate synthase)	METABOLISM	K00995	pgsA	CDP-diacylglycerol---glycerol-3-phosphate 3-phosphatidyltransferase [EC:2.7.8.5]	map00564(Glycerophospholipid metabolism)	Metabolism	Lipid metabolism	PF01066.25(CDP-OH_P_transf:CDP-alcohol phosphatidyltransferase)	GO:0008444(molecular_function:CDP-diacylglycerol-glycerol-3-phosphate 3-phosphatidyltransferase activity); GO:0016020(cellular_component:membrane); GO:0008654(biological_process:phospholipid biosynthetic process)	GO:0110165;GO:0009987;GO:0003824;GO:0008152	WP_005904217.1(CDP-diacylglycerol--glycerol-3-phosphate 3-phosphatidyltransferase [Fusobacterium nucleatum])	ref_gene
C7Y58_RS06880	2.4511059831500446	1.29343	4.29305631904e-05	0.000157127413919	yes	up	mscL	NZ_CP028101.1	1429494	1429904	COG1970(M:Cell wall/membrane/envelope biogenesis)	COG1970(Large-conductance mechanosensitive channel)	CELLULAR PROCESSES AND SIGNALING	K03282	mscL	large conductance mechanosensitive channel	NA	NA	NA	PF01741.22(MscL:Large-conductance mechanosensitive channel, MscL)	GO:0006811(biological_process:ion transport); GO:0008381(molecular_function:mechanically-gated ion channel activity); GO:0005886(cellular_component:plasma membrane)	GO:0005215;GO:0051179;GO:0110165	WP_147373140.1(large-conductance mechanosensitive channel protein MscL [Fusobacterium nucleatum])	ref_gene
C7Y58_RS04250	2.947435533110978	1.55946	4.46565689354e-05	0.000162855667613	yes	up	NA	NZ_CP028101.1	860495	859767	COG1116(P:Inorganic ion transport and metabolism)	COG1116(ABC-type nitrate/sulfonate/bicarbonate transport system, ATPase component)	METABOLISM	NA	NA	NA	NA	NA	NA	PF00005.31(ABC_tran:ABC transporter); PF03193.20(RsgA_GTPase:RsgA GTPase); PF20720.1(nSTAND3:Novel STAND NTPase 3); PF13555.10(AAA_29:P-loop containing region of AAA domain); PF01926.27(MMR_HSR1:50S ribosome-binding GTPase); PF13401.10(AAA_22:AAA domain); PF20703.1(nSTAND1:Novel STAND NTPase 1)	GO:0005524(molecular_function:ATP binding); GO:0016887(molecular_function:ATPase activity)	GO:0005488;GO:0003824	WP_011016247.1(ABC transporter ATP-binding protein [Fusobacterium nucleatum])	ref_gene
C7Y58_RS03365	2.058388481865546	1.04152	4.58099035777e-05	0.000166461839931	yes	up	NA	NZ_CP028101.1	680012	681595	COG1129(G:Carbohydrate transport and metabolism)	COG1129(ABC-type sugar transport system, ATPase component)	METABOLISM	K02056	NA	simple sugar transport system ATP-binding protein [EC:7.5.2.-]	NA	NA	NA	PF00005.31(ABC_tran:ABC transporter); PF13304.10(AAA_21:AAA domain, putative AbiEii toxin, Type IV TA system)	GO:0005524(molecular_function:ATP binding); GO:0016887(molecular_function:ATPase activity)	GO:0005488;GO:0003824	WP_011015905.1(sugar ABC transporter ATP-binding protein [Fusobacterium nucleatum])	ref_gene
C7Y58_RS00685	2.517147645649592	1.33179	4.95682603521e-05	0.000179474345175	yes	up	rplX	NZ_CP028101.1	136269	135928	COG0198(J:Translation, ribosomal structure and biogenesis)	COG0198(Ribosomal protein L24)	INFORMATION STORAGE AND PROCESSING	K02895	rplX	large subunit ribosomal protein L24	map03010(Ribosome)	Genetic Information Processing	Translation	PF17136.8(ribosomal_L24:Ribosomal proteins 50S L24/mitochondrial 39S L24); PF00467.33(KOW:KOW motif)	GO:0005840(cellular_component:ribosome); GO:0022625(cellular_component:cytosolic large ribosomal subunit); GO:1990904(cellular_component:ribonucleoprotein complex); GO:0019843(molecular_function:rRNA binding); GO:0003735(molecular_function:structural constituent of ribosome); GO:0006412(biological_process:translation)	GO:0005488;GO:0005198;GO:0110165;GO:0009987;GO:0008152;GO:0032991	WP_005897291.1(MULTISPECIES: 50S ribosomal protein L24 [Fusobacterium])	ref_gene
C7Y58_RS01230	2.92866143849022	1.55024	5.10849140767e-05	0.000183978409415	yes	up	NA	NZ_CP028101.1	244536	245738	COG0626(E:Amino acid transport and metabolism)	COG0626(Cystathionine beta-lyase/cystathionine gamma-synthase)	METABOLISM	K01760	metC	cysteine-S-conjugate beta-lyase [EC:4.4.1.13]	map00450(Selenocompound metabolism); map00270(Cysteine and methionine metabolism)	Metabolism;Metabolism	Metabolism of other amino acids;Amino acid metabolism	PF01053.24(Cys_Met_Meta_PP:Cys/Met metabolism PLP-dependent enzyme); PF00155.25(Aminotran_1_2:Aminotransferase class I and II); PF00266.23(Aminotran_5:Aminotransferase class-V); PF02347.20(GDC-P:Glycine cleavage system P-protein)	GO:0005737(cellular_component:cytoplasm); GO:0004121(molecular_function:cystathionine beta-lyase activity); GO:0016829(molecular_function:lyase activity); GO:0019346(biological_process:transsulfuration); GO:0019343(biological_process:cysteine biosynthetic process via cystathionine); GO:0030170(molecular_function:pyridoxal phosphate binding); GO:0004123(molecular_function:cystathionine gamma-lyase…	GO:0005488;GO:0110165;GO:0009987;GO:0003824;GO:0008152	WP_059222989.1(PLP-dependent aspartate aminotransferase family protein [Fusobacterium nucleatum])	ref_gene
C7Y58_RS09430	2.0077192432464326	1.00556	6.03040622403e-05	0.000214886306293	yes	up	rplQ	NZ_CP028101.1	1949133	1948783	COG0203(J:Translation, ribosomal structure and biogenesis)	COG0203(Ribosomal protein L17)	INFORMATION STORAGE AND PROCESSING	K02879	rplQ	large subunit ribosomal protein L17	map03010(Ribosome)	Genetic Information Processing	Translation	PF01196.23(Ribosomal_L17:Ribosomal protein L17)	GO:0003735(molecular_function:structural constituent of ribosome); GO:1990904(cellular_component:ribonucleoprotein complex); GO:0006412(biological_process:translation); GO:0005840(cellular_component:ribosome)	GO:0005198;GO:0110165;GO:0009987;GO:0008152;GO:0032991	WP_005903918.1(MULTISPECIES: 50S ribosomal protein L17 [Fusobacterium])	ref_gene
C7Y58_RS01445	2.2786683876753533	1.18819	6.05895068973e-05	0.000215524010475	yes	up	NA	NZ_CP028101.1	271650	272171	COG2109(H:Coenzyme transport and metabolism)	COG2109(ATP:corrinoid adenosyltransferase)	METABOLISM	K19221	cobA	cob(I)alamin adenosyltransferase [EC:2.5.1.17]	map00860(Porphyrin metabolism)	Metabolism	Metabolism of cofactors and vitamins	PF02572.19(CobA_CobO_BtuR:ATP:corrinoid adenosyltransferase BtuR/CobO/CobP)	GO:0009236(biological_process:cobalamin biosynthetic process); GO:0008817(molecular_function:cob(I)yrinic acid a,c-diamide adenosyltransferase activity); GO:0005524(molecular_function:ATP binding)	GO:0009987;GO:0003824;GO:0008152;GO:0005488	WP_011015829.1(cob(I)yrinic acid a,c-diamide adenosyltransferase [Fusobacterium nucleatum])	ref_gene
C7Y58_RS03680	5.800573605384221	2.5362	6.22655725492e-05	0.000221097401473	yes	up	NA	NZ_CP028101.1	743916	744359	COG0848(U:Intracellular trafficking, secretion, and vesicular transport)	COG0848(Biopolymer transport protein ExbD)	CELLULAR PROCESSES AND SIGNALING	NA	NA	NA	NA	NA	NA	PF02472.20(ExbD:Biopolymer transport protein ExbD/TolR)	GO:0015031(biological_process:protein transport); GO:0022857(molecular_function:transmembrane transporter activity); GO:0005886(cellular_component:plasma membrane)	GO:0005215;GO:0009987;GO:0051179;GO:0110165	WP_021779456.1(biopolymer transporter ExbD [Fusobacterium nucleatum])	ref_gene
C7Y58_RS02960	3.0694895676730902	1.618	7.56534176633e-05	0.000264460306305	yes	up	NA	NZ_CP028101.1	584465	583356	COG5438(S:Function unknown)	COG5438(Uncharacterized membrane protein)	POORLY CHARACTERIZED	NA	NA	NA	NA	NA	NA	PF07907.15(YibE_F:YibE/F-like protein)	GO:0016020(cellular_component:membrane)	GO:0110165	WP_011015955.1(YibE/F family protein [Fusobacterium nucleatum])	ref_gene
C7Y58_RS04125	2.1024981749942215	1.0721	8.07796927216e-05	0.000280768557684	yes	up	NA	NZ_CP028101.1	836269	836862	COG2247(M:Cell wall/membrane/envelope biogenesis)	COG2247(Putative cell wall-binding domain (amidase enhancer), LytB superfamily)	CELLULAR PROCESSES AND SIGNALING	NA	NA	NA	NA	NA	NA	PF13306.10(LRR_5:BspA type Leucine rich repeat region (6 copies))	NA	NA	WP_005902649.1(leucine-rich repeat domain-containing protein [Fusobacterium nucleatum])	ref_gene
C7Y58_RS07390	2.085264732965288	1.06023	8.23540775378e-05	0.000283960226468	yes	up	aroB	NZ_CP028101.1	1539283	1537289	COG0248(F:Nucleotide transport and metabolism); COG0248(T:Signal transduction mechanisms)	COG0248(Exopolyphosphatase/pppGpp-phosphohydrolase); COG0248(Exopolyphosphatase/pppGpp-phosphohydrolase)	METABOLISM;CELLULAR PROCESSES AND SIGNALING	K01524	ppx-gppA	exopolyphosphatase / guanosine-5'-triphosphate,3'-diphosphate pyrophosphatase [EC:3.6.1.11 3.6.1.40]	map00230(Purine metabolism)	Metabolism	Nucleotide metabolism	PF01761.24(DHQ_synthase:3-dehydroquinate synthase); PF02541.20(Ppx-GppA:Ppx/GppA phosphatase family); PF13685.10(Fe-ADH_2:Iron-containing alcohol dehydrogenase); PF00465.23(Fe-ADH:Iron-containing alcohol dehydrogenase)	GO:0005737(cellular_component:cytoplasm); GO:0008652(biological_process:cellular amino acid biosynthetic process); GO:0009423(biological_process:chorismate biosynthetic process); GO:0000166(molecular_function:nucleotide binding); GO:0003856(molecular_function:3-dehydroquinate synthase activity); GO:0046872(molecular_function:metal ion binding); GO:0009073(biological_process:aromatic amino acid fa…	GO:0110165;GO:0009987;GO:0003824;GO:0008152;GO:0005488	WP_011016717.1(3-dehydroquinate synthase [Fusobacterium nucleatum])	ref_gene
C7Y58_RS06620	2.42190873040398	1.27614	9.12325290519e-05	0.00031297396407	yes	up	NA	NZ_CP028101.1	1378898	1379428	COG2059(P:Inorganic ion transport and metabolism)	COG2059(Chromate transport protein ChrA)	METABOLISM	K07240	chrA	chromate transporter	NA	NA	NA	PF02417.19(Chromate_transp:Chromate transporter)	GO:0015109(molecular_function:chromate transmembrane transporter activity); GO:0005886(cellular_component:plasma membrane)	GO:0005215;GO:0110165	WP_011016599.1(chromate transporter [Fusobacterium nucleatum])	ref_gene
C7Y58_RS01435	2.6931691993457223	1.4293	9.14435885966e-05	0.000313167213739	yes	up	ispF	NZ_CP028101.1	269810	270292	COG0245(I:Lipid transport and metabolism)	COG0245(2C-methyl-D-erythritol 2,4-cyclodiphosphate synthase)	METABOLISM	K01770	ispF	2-C-methyl-D-erythritol 2,4-cyclodiphosphate synthase [EC:4.6.1.12]	map00900(Terpenoid backbone biosynthesis)	Metabolism	Metabolism of terpenoids and polyketides	PF02542.20(YgbB:YgbB family)	GO:0019288(biological_process:isopentenyl diphosphate biosynthetic process, methylerythritol 4-phosphate pathway); GO:0046872(molecular_function:metal ion binding); GO:0016114(biological_process:terpenoid biosynthetic process); GO:0008685(molecular_function:2-C-methyl-D-erythritol 2,4-cyclodiphosphate synthase activity)	GO:0009987;GO:0003824;GO:0008152;GO:0005488	WP_011015827.1(2-C-methyl-D-erythritol 2,4-cyclodiphosphate synthase [Fusobacterium nucleatum])	ref_gene
C7Y58_RS07175	2.083997125028815	1.05935	9.70904803852e-05	0.000331384708768	yes	up	NA	NZ_CP028101.1	1495106	1495768	COG1136(M:Cell wall/membrane/envelope biogenesis)	COG1136(ABC-type lipoprotein export system, ATPase component)	CELLULAR PROCESSES AND SIGNALING	K02003	NA	putative ABC transport system ATP-binding protein	NA	NA	NA	PF00005.31(ABC_tran:ABC transporter); PF13304.10(AAA_21:AAA domain, putative AbiEii toxin, Type IV TA system); PF02463.23(SMC_N:RecF/RecN/SMC N terminal domain); PF03193.20(RsgA_GTPase:RsgA GTPase)	GO:0016887(molecular_function:ATPase activity); GO:0005524(molecular_function:ATP binding)	GO:0005488;GO:0003824	WP_005903416.1(ABC transporter ATP-binding protein [Fusobacterium nucleatum])	ref_gene
C7Y58_RS01440	2.029190601883124	1.0209	0.000101264366885	0.000345048953829	yes	up	NA	NZ_CP028101.1	270286	271638	COG0534(V:Defense mechanisms)	COG0534(Na+-driven multidrug efflux pump, DinF/NorM/MATE family)	CELLULAR PROCESSES AND SIGNALING	NA	NA	NA	NA	NA	NA	PF01554.22(MatE:MatE); PF14667.10(Polysacc_synt_C:Polysaccharide biosynthesis C-terminal domain)	GO:0015297(molecular_function:antiporter activity); GO:0016020(cellular_component:membrane); GO:0042910(molecular_function:xenobiotic transporter activity)	GO:0005215;GO:0110165	WP_147373008.1(MATE family efflux transporter [Fusobacterium nucleatum])	ref_gene
C7Y58_RS07100	2.2354030910135476	1.16054	0.000108739761237	0.000368658755014	yes	up	NA	NZ_CP028101.1	1477641	1478594	NA	NA	NA	NA	NA	NA	NA	NA	NA	PF14132.10(DUF4299:Domain of unknown function (DUF4299))	NA	NA	WP_011016666.1(DUF4299 domain-containing protein [Fusobacterium nucleatum])	ref_gene
C7Y58_RS09690	2.5685980781016524	1.36098	0.000112268329023	0.000379985113616	yes	up	NA	NZ_CP028101.1	1996144	1995116	COG0860(M:Cell wall/membrane/envelope biogenesis)	COG0860(N-acetylmuramoyl-L-alanine amidase)	CELLULAR PROCESSES AND SIGNALING	K01448	amiABC	N-acetylmuramoyl-L-alanine amidase [EC:3.5.1.28]	map01503(Cationic antimicrobial peptide (CAMP) resistance)	Human Diseases	Drug resistance: antimicrobial	PF01520.22(Amidase_3:N-acetylmuramoyl-L-alanine amidase)	GO:0008745(molecular_function:N-acetylmuramoyl-L-alanine amidase activity); GO:0030288(cellular_component:outer membrane-bounded periplasmic space); GO:0009253(biological_process:peptidoglycan catabolic process)	GO:0110165;GO:0003824;GO:0008152	WP_023041543.1(N-acetylmuramoyl-L-alanine amidase [Fusobacterium nucleatum])	ref_gene
C7Y58_RS03140	2.573815848671769	1.36391	0.000132782539557	0.000439137026246	yes	up	NA	NZ_CP028101.1	619916	618582	COG0733(R:General function prediction only)	COG0733(Na+-dependent transporter, SNF family)	POORLY CHARACTERIZED	K03308	NA	neurotransmitter:Na+ symporter, NSS family	NA	NA	NA	PF00209.22(SNF:Sodium:neurotransmitter symporter family)	GO:0016020(cellular_component:membrane)	GO:0110165	WP_147373055.1(sodium-dependent transporter [Fusobacterium nucleatum])	ref_gene
C7Y58_RS00040	6.879292356936221	2.78226	0.00023232938294	0.000746404239794	yes	up	NA	NZ_CP028101.1	7600	6797	COG1173(E:Amino acid transport and metabolism); COG1173(P:Inorganic ion transport and metabolism)	COG1173(ABC-type dipeptide/oligopeptide/nickel transport system, permease component); COG1173(ABC-type dipeptide/oligopeptide/nickel transport system, permease component)	METABOLISM;METABOLISM	K15586	nikC	nickel transport system permease protein	map02010(ABC transporters)	Environmental Information Processing	Membrane transport	PF00528.26(BPD_transp_1:Binding-protein-dependent transport system inner membrane component); PF12911.11(OppC_N:N-terminal TM domain of oligopeptide transport permease C)	GO:0055085(biological_process:transmembrane transport); GO:0005886(cellular_component:plasma membrane)	GO:0009987;GO:0051179;GO:0110165	WP_147372971.1(ABC transporter permease subunit [Fusobacterium nucleatum])	ref_gene
C7Y58_RS05760	4.605925757207889	2.20349	0.00023514401521	0.000753056149976	yes	up	NA	NZ_CP028101.1	1200176	1199718	COG1648(H:Coenzyme transport and metabolism)	COG1648(Siroheme synthase (precorrin-2 oxidase/ferrochelatase domain))	METABOLISM	K24866	sirC	precorrin-2 dehydrogenase [EC:1.3.1.76]	map00860(Porphyrin metabolism)	Metabolism	Metabolism of cofactors and vitamins	PF13241.10(NAD_binding_7:Putative NAD(P)-binding); PF01488.24(Shikimate_DH:Shikimate / quinate 5-dehydrogenase)	GO:0019354(biological_process:siroheme biosynthetic process); GO:0043115(molecular_function:precorrin-2 dehydrogenase activity); GO:0004325(molecular_function:ferrochelatase activity)	GO:0009987;GO:0003824;GO:0008152	WP_011016462.1(bifunctional precorrin-2 dehydrogenase/sirohydrochlorin ferrochelatase [Fusobacterium nucleatum])	ref_gene
C7Y58_RS04370	2.4996541566732775	1.32173	0.000257116410023	0.000814403151623	yes	up	pflA	NZ_CP028101.1	887596	886865	COG1180(O:Posttranslational modification, protein turnover, chaperones)	COG1180(Pyruvate-formate lyase-activating enzyme)	CELLULAR PROCESSES AND SIGNALING	K04069	pflA	pyruvate formate lyase activating enzyme [EC:1.97.1.4]	NA	NA	NA	PF04055.25(Radical_SAM:Radical SAM superfamily); PF13353.10(Fer4_12:4Fe-4S single cluster domain)	GO:0005737(cellular_component:cytoplasm); GO:0016829(molecular_function:lyase activity); GO:0046872(molecular_function:metal ion binding); GO:0051539(molecular_function:4 iron, 4 sulfur cluster binding); GO:0043365(molecular_function:[formate-C-acetyltransferase]-activating enzyme activity)	GO:0003824;GO:0005488;GO:0110165	WP_005903514.1(pyruvate formate-lyase-activating protein [Fusobacterium nucleatum])	ref_gene
C7Y58_RS01395	2.206601395487177	1.14183	0.000278545443821	0.000876790012899	yes	up	NA	NZ_CP028101.1	261753	261010	COG4859(S:Function unknown)	COG4859(Uncharacterized protein, contains DUF2185 domain)	POORLY CHARACTERIZED	NA	NA	NA	NA	NA	NA	PF14080.10(DUF4261:Domain of unknown function (DUF4261))	NA	NA	WP_011015821.1(DUF4261 domain-containing protein [Fusobacterium nucleatum])	ref_gene
C7Y58_RS08090	2.0311918920099394	1.02233	0.000319602365396	0.000996726020897	yes	up	NA	NZ_CP028101.1	1673175	1672210	COG0618(F:Nucleotide transport and metabolism); COG0618(T:Signal transduction mechanisms)	COG0618(nanoRNase/pAp phosphatase, hydrolyzes c-di-AMP and oligoRNAs); COG0618(nanoRNase/pAp phosphatase, hydrolyzes c-di-AMP and oligoRNAs)	METABOLISM;CELLULAR PROCESSES AND SIGNALING	K06881	nrnA	bifunctional oligoribonuclease and PAP phosphatase NrnA [EC:3.1.3.7 3.1.13.3]	map00920(Sulfur metabolism)	Metabolism	Energy metabolism	PF01368.24(DHH:DHH family); PF02272.23(DHHA1:DHHA1 domain)	GO:0003676(molecular_function:nucleic acid binding)	GO:0005488	WP_011016831.1(bifunctional oligoribonuclease/PAP phosphatase NrnA [Fusobacterium nucleatum])	ref_gene
C7Y58_RS05420	2.8411536284268717	1.50648	0.000338079613158	0.00104628920035	yes	up	NA	NZ_CP028101.1	1120797	1121489	COG1346(M:Cell wall/membrane/envelope biogenesis)	COG1346(Putative effector of murein hydrolase)	CELLULAR PROCESSES AND SIGNALING	NA	NA	NA	NA	NA	NA	PF04172.20(LrgB:LrgB-like family); PF02687.25(FtsX:FtsX-like permease family)	GO:0016020(cellular_component:membrane)	GO:0110165	WP_011016414.1(LrgB family protein [Fusobacterium nucleatum])	ref_gene
C7Y58_RS01995	2.1443524392297855	1.10054	0.000350545683509	0.00108321292126	yes	up	aroQ	NZ_CP028101.1	382784	382341	COG0757(E:Amino acid transport and metabolism)	COG0757(3-dehydroquinate dehydratase)	METABOLISM	K03786	aroQ	3-dehydroquinate dehydratase II [EC:4.2.1.10]	map00400(Phenylalanine, tyrosine and tryptophan biosynthesis)	Metabolism	Amino acid metabolism	PF01220.23(DHquinase_II:Dehydroquinase class II)	GO:0009423(biological_process:chorismate biosynthetic process); GO:0003855(molecular_function:3-dehydroquinate dehydratase activity); GO:0008652(biological_process:cellular amino acid biosynthetic process); GO:0009073(biological_process:aromatic amino acid family biosynthetic process)	GO:0009987;GO:0003824;GO:0008152	WP_005903558.1(type II 3-dehydroquinate dehydratase [Fusobacterium nucleatum])	ref_gene
C7Y58_RS03145	2.242256052735155	1.16495	0.00037239935004	0.00114202467346	yes	up	NA	NZ_CP028101.1	621677	620040	COG3033(E:Amino acid transport and metabolism)	COG3033(Tryptophanase)	METABOLISM	K01667	tnaA	tryptophanase [EC:4.1.99.1]	map00380(Tryptophan metabolism)	Metabolism	Amino acid metabolism	PF01212.25(Beta_elim_lyase:Beta-eliminating lyase)	GO:0016829(molecular_function:lyase activity); GO:0006520(biological_process:cellular amino acid metabolic process); GO:0009034(molecular_function:tryptophanase activity)	GO:0009987;GO:0003824;GO:0008152	WP_005904005.1(tryptophanase [Fusobacterium nucleatum])	ref_gene
C7Y58_RS01850	2.240217300882671	1.16364	0.000377946875068	0.00115728362351	yes	up	eutP	NZ_CP028101.1	352827	352390	COG4917(E:Amino acid transport and metabolism)	COG4917(Ethanolamine utilization protein EutP, contains a P-loop NTPase domain)	METABOLISM	K04029	eutP	ethanolamine utilization protein EutP	NA	NA	NA	PF10662.13(PduV-EutP:Ethanolamine utilisation - propanediol utilisation); PF01926.27(MMR_HSR1:50S ribosome-binding GTPase); PF08477.17(Roc:Ras of Complex, Roc, domain of DAPkinase); PF05621.15(TniB:Bacterial TniB protein); PF09439.14(SRPRB:Signal recognition particle receptor beta subunit)	GO:0006576(biological_process:cellular biogenic amine metabolic process); GO:0005524(molecular_function:ATP binding)	GO:0005488;GO:0008152	WP_005904035.1(EutP/PduV family microcompartment system protein [Fusobacterium nucleatum])	ref_gene
C7Y58_RS00030	3.8081648363550755	1.9291	0.000379470576092	0.00116019402721	yes	up	NA	NZ_CP028101.1	6017	5283	COG1124(E:Amino acid transport and metabolism); COG1124(P:Inorganic ion transport and metabolism)	COG1124(ABC-type dipeptide/oligopeptide/nickel transport system, ATPase component); COG1124(ABC-type dipeptide/oligopeptide/nickel transport system, ATPase component)	METABOLISM;METABOLISM	K10824	nikE	nickel transport system ATP-binding protein [EC:7.2.2.11]	map02010(ABC transporters)	Environmental Information Processing	Membrane transport	PF00005.31(ABC_tran:ABC transporter); PF13401.10(AAA_22:AAA domain); PF02463.23(SMC_N:RecF/RecN/SMC N terminal domain); PF20720.1(nSTAND3:Novel STAND NTPase 3)	GO:0016887(molecular_function:ATPase activity); GO:0005524(molecular_function:ATP binding)	GO:0005488;GO:0003824	WP_011015633.1(ABC transporter ATP-binding protein [Fusobacterium nucleatum])	ref_gene
C7Y58_RS05025	2.0796692247178763	1.05635	0.000461196977194	0.00139115153777	yes	up	NA	NZ_CP028101.1	1032462	1033202	COG3713(M:Cell wall/membrane/envelope biogenesis)	COG3713(Outer membrane scaffolding protein for murein synthesis, MipA/OmpV family)	CELLULAR PROCESSES AND SIGNALING	K07274	mipA	MipA family protein	NA	NA	NA	PF06629.16(MipA:MltA-interacting protein MipA)	GO:0009279(cellular_component:cell outer membrane)	GO:0110165	WP_011016359.1(MipA/OmpV family protein [Fusobacterium nucleatum])	ref_gene
C7Y58_RS02015	2.4895650448390754	1.31589	0.000599997634491	0.00177025541139	yes	up	NA	NZ_CP028101.1	384447	385700	COG0772(D:Cell cycle control, cell division, chromosome partitioning)	COG0772(Peptodoglycan polymerase FtsW/RodA/SpoVE)	CELLULAR PROCESSES AND SIGNALING	NA	NA	NA	NA	NA	NA	PF01098.23(FTSW_RODA_SPOVE:Cell cycle protein)	GO:0016020(cellular_component:membrane); GO:0008360(biological_process:regulation of cell shape); GO:0051301(biological_process:cell division)	GO:0009987;GO:0065007;GO:0110165	WP_005903562.1(FtsW/RodA/SpoVE family cell cycle protein [Fusobacterium nucleatum])	ref_gene
C7Y58_RS06020	2.418465548149545	1.27409	0.000602341116732	0.00177200351783	yes	up	NA	NZ_CP028101.1	1253098	1251578	COG2978(H:Coenzyme transport and metabolism)	COG2978(p-Aminobenzoyl-glutamate transporter AbgT)	METABOLISM	NA	NA	NA	NA	NA	NA	PF03806.17(ABG_transport:AbgT putative transporter family); PF02667.18(SCFA_trans:Short chain fatty acid transporter); PF03606.19(DcuC:C4-dicarboxylate anaerobic carrier)	GO:0016020(cellular_component:membrane); GO:1902604(biological_process:p-aminobenzoyl-glutamate transmembrane transport); GO:0015558(molecular_function:p-aminobenzoyl-glutamate uptake transmembrane transporter activity)	GO:0005215;GO:0110165;GO:0009987;GO:0051179	WP_011016506.1(AbgT family transporter [Fusobacterium nucleatum])	ref_gene
C7Y58_RS01845	2.5293013003282	1.33874	0.00062638586845	0.00183739854745	yes	up	NA	NZ_CP028101.1	352400	351822	COG3707(T:Signal transduction mechanisms); COG3707(K:Transcription)	COG3707(Two-component response regulator, AmiR/NasT family, consists of REC and RNA-binding antiterminator (ANTAR) domains); COG3707(Two-component response regulator, AmiR/NasT family, consists of REC and RNA-binding antiterminator (ANTAR) domains)	CELLULAR PROCESSES AND SIGNALING;INFORMATION STORAGE AND PROCESSING	K22010	pdtaR	two-component system, response regulator PdtaR	NA	NA	NA	PF00072.28(Response_reg:Response regulator receiver domain); PF03861.18(ANTAR:ANTAR domain)	GO:0000160(biological_process:phosphorelay signal transduction system); GO:0003723(molecular_function:RNA binding)	GO:0005488;GO:0009987;GO:0065007	WP_005904034.1(ANTAR domain-containing response regulator [Fusobacterium nucleatum])	ref_gene
C7Y58_RS04595	3.046287676045613	1.60705	0.000691470263388	0.00200506563481	yes	up	NA	NZ_CP028101.1	942240	943025	COG1120(P:Inorganic ion transport and metabolism); COG1120(H:Coenzyme transport and metabolism)	COG1120(ABC-type cobalamin/Fe3+-siderophores transport system, ATPase component); COG1120(ABC-type cobalamin/Fe3+-siderophores transport system, ATPase component)	METABOLISM;METABOLISM	K02013	NA	iron complex transport system ATP-binding protein [EC:7.2.2.-]	NA	NA	NA	PF00005.31(ABC_tran:ABC transporter); PF13304.10(AAA_21:AAA domain, putative AbiEii toxin, Type IV TA system); PF02463.23(SMC_N:RecF/RecN/SMC N terminal domain); PF13476.10(AAA_23:AAA domain); PF13401.10(AAA_22:AAA domain); PF13175.10(AAA_15:AAA ATPase domain)	GO:0022857(molecular_function:transmembrane transporter activity); GO:0005886(cellular_component:plasma membrane); GO:0016887(molecular_function:ATPase activity); GO:0005524(molecular_function:ATP binding); GO:0055085(biological_process:transmembrane transport)	GO:0005488;GO:0051179;GO:0009987;GO:0005215;GO:0003824;GO:0110165	WP_005901779.1(ABC transporter ATP-binding protein [Fusobacterium nucleatum])	ref_gene
C7Y58_RS06095	7.292852454475546	2.86648	0.000799907074392	0.00228351469474	yes	up	NA	NZ_CP028101.1	1268578	1269003	COG0251(V:Defense mechanisms)	COG0251(Enamine deaminase RidA, house cleaning of reactive enamine intermediates, YjgF/YER057c/UK114 family)	CELLULAR PROCESSES AND SIGNALING	NA	NA	NA	NA	NA	NA	PF01042.25(Ribonuc_L-PSP:Endoribonuclease L-PSP); PF14588.10(YjgF_endoribonc:YjgF/chorismate_mutase-like, putative endoribonuclease)	NA	NA	WP_011016519.1(RidA family protein [Fusobacterium nucleatum])	ref_gene
C7Y58_RS06130	2.189456547762128	1.13057	0.000822747919296	0.00233554248058	yes	up	NA	NZ_CP028101.1	1278454	1278885	NA	NA	NA	NA	NA	NA	NA	NA	NA	NA	NA	NA	WP_011016526.1(hypothetical protein [Fusobacterium nucleatum])	ref_gene
C7Y58_RS01235	2.1185552367785356	1.08308	0.000901115336569	0.00253665847179	yes	up	NA	NZ_CP028101.1	245806	247320	COG1115(E:Amino acid transport and metabolism)	COG1115(Na+/alanine symporter)	METABOLISM	NA	NA	NA	NA	NA	NA	PF01235.21(Na_Ala_symp:Sodium:alanine symporter family)	GO:0005283(molecular_function:sodium:amino acid symporter activity); GO:0005886(cellular_component:plasma membrane)	GO:0005215;GO:0110165	WP_261790638.1(sodium:alanine symporter family protein [Fusobacterium nucleatum])	ref_gene
C7Y58_RS03700	2.8348884233453306	1.50329	0.000907348009842	0.00255065607211	yes	up	NA	NZ_CP028101.1	748025	748864	NA	NA	NA	NA	NA	NA	NA	NA	NA	NA	GO:0016020(cellular_component:membrane)	GO:0110165	WP_011015856.1(hypothetical protein [Fusobacterium nucleatum])	ref_gene
C7Y58_RS08580	3.057301652999587	1.61226	0.00128074768188	0.00347264765269	yes	up	NA	NZ_CP028101.1	1762066	1761287	COG0444(E:Amino acid transport and metabolism); COG0444(P:Inorganic ion transport and metabolism)	COG0444(ABC-type dipeptide/oligopeptide/nickel transport system, ATPase component); COG0444(ABC-type dipeptide/oligopeptide/nickel transport system, ATPase component)	METABOLISM;METABOLISM	K02031	ddpD	peptide/nickel transport system ATP-binding protein	map02024(Quorum sensing)	Cellular Processes	Cellular community - prokaryotes	PF00005.31(ABC_tran:ABC transporter); PF13304.10(AAA_21:AAA domain, putative AbiEii toxin, Type IV TA system); PF02463.23(SMC_N:RecF/RecN/SMC N terminal domain); PF13175.10(AAA_15:AAA ATPase domain); PF13401.10(AAA_22:AAA domain); PF13555.10(AAA_29:P-loop containing region of AAA domain); PF13476.10(AAA_23:AAA domain); PF20720.1(nSTAND3:Novel STAND NTPase 3); PF03193.20(RsgA_GTPase:RsgA GTPase); …	GO:0016887(molecular_function:ATPase activity); GO:0005524(molecular_function:ATP binding)	GO:0005488;GO:0003824	WP_011016906.1(ABC transporter ATP-binding protein [Fusobacterium nucleatum])	ref_gene
C7Y58_RS00940	2.2420961695173256	1.16485	0.00138373936421	0.00370952115651	yes	up	NA	NZ_CP028101.1	181102	180224	COG1091(M:Cell wall/membrane/envelope biogenesis)	COG1091(dTDP-4-dehydrorhamnose reductase)	CELLULAR PROCESSES AND SIGNALING	K00067	rfbD	dTDP-4-dehydrorhamnose reductase [EC:1.1.1.133]	map00521(Streptomycin biosynthesis); map00523(Polyketide sugar unit biosynthesis); map01250(Biosynthesis of nucleotide sugars); map00541(O-Antigen nucleotide sugar biosynthesis)	Metabolism;Metabolism;Metabolism;Metabolism	Biosynthesis of other secondary metabolites;Metabolism of terpenoids and polyketides;Global and overview maps;Glycan biosynthesis and metabolism	PF04321.21(RmlD_sub_bind:RmlD substrate binding domain); PF01370.25(Epimerase:NAD dependent epimerase/dehydratase family); PF16363.9(GDP_Man_Dehyd:GDP-mannose 4,6 dehydratase); PF07993.16(NAD_binding_4:Male sterility protein); PF01073.23(3Beta_HSD:3-beta hydroxysteroid dehydrogenase/isomerase family); PF02719.19(Polysacc_synt_2:Polysaccharide biosynthesis protein)	NA	NA	WP_011015755.1(NAD(P)-dependent oxidoreductase [Fusobacterium nucleatum])	ref_gene
C7Y58_RS08345	2.566580924902996	1.35985	0.00186823947939	0.00488204163982	yes	up	NA	NZ_CP028101.1	1716701	1715919	COG0596(H:Coenzyme transport and metabolism); COG0596(R:General function prediction only)	COG0596(2-succinyl-6-hydroxy-2,4-cyclohexadiene-1-carboxylate synthase MenH and related esterases, alpha/beta hydrolase fold); COG0596(2-succinyl-6-hydroxy-2,4-cyclohexadiene-1-carboxylate synthase MenH and related esterases, alpha/beta hydrolase fold)	METABOLISM;POORLY CHARACTERIZED	NA	NA	NA	NA	NA	NA	PF00561.24(Abhydrolase_1:alpha/beta hydrolase fold); PF12697.11(Abhydrolase_6:Alpha/beta hydrolase family); PF03096.18(Ndr:Ndr family); PF12146.12(Hydrolase_4:Serine aminopeptidase, S33)	GO:0016787(molecular_function:hydrolase activity)	GO:0003824	WP_011016872.1(alpha/beta hydrolase [Fusobacterium nucleatum])	ref_gene
C7Y58_RS00930	2.1282789069812824	1.08969	0.00219488042034	0.00561623005154	yes	up	NA	NZ_CP028101.1	179171	178638	COG1670(J:Translation, ribosomal structure and biogenesis); COG1670(O:Posttranslational modification, protein turnover, chaperones)	COG1670(Protein N-acetyltransferase, RimJ/RimL family); COG1670(Protein N-acetyltransferase, RimJ/RimL family)	INFORMATION STORAGE AND PROCESSING;CELLULAR PROCESSES AND SIGNALING	NA	NA	NA	NA	NA	NA	PF13302.11(Acetyltransf_3:Acetyltransferase (GNAT) domain); PF13420.11(Acetyltransf_4:Acetyltransferase (GNAT) domain); PF00583.29(Acetyltransf_1:Acetyltransferase (GNAT) family)	GO:0016747(molecular_function:transferase activity, transferring acyl groups other than amino-acyl groups)	GO:0003824	WP_011015753.1(GNAT family protein [Fusobacterium nucleatum])	ref_gene
C7Y58_RS08980	2.0855884269262446	1.06045	0.00342164458983	0.00844562030465	yes	up	NA	NZ_CP028101.1	1861461	1862213	NA	NA	NA	NA	NA	NA	NA	NA	NA	NA	NA	NA	WP_029597604.1(hypothetical protein [Fusobacterium nucleatum])	ref_gene
C7Y58_RS00695	3.4057697004484333	1.76798	0.00372009634928	0.00911558718033	yes	up	rpsQ	NZ_CP028101.1	136942	136691	COG0186(J:Translation, ribosomal structure and biogenesis)	COG0186(Ribosomal protein S17)	INFORMATION STORAGE AND PROCESSING	K02961	rpsQ	small subunit ribosomal protein S17	map03010(Ribosome)	Genetic Information Processing	Translation	PF00366.24(Ribosomal_S17:Ribosomal protein S17)	GO:0003735(molecular_function:structural constituent of ribosome); GO:0019843(molecular_function:rRNA binding); GO:1990904(cellular_component:ribonucleoprotein complex); GO:0005840(cellular_component:ribosome); GO:0006412(biological_process:translation)	GO:0005488;GO:0005198;GO:0110165;GO:0009987;GO:0008152;GO:0032991	WP_005904137.1(30S ribosomal protein S17 [Fusobacterium nucleatum])	ref_gene
C7Y58_RS00035	4.226768170113647	2.07955	0.00399231516929	0.00969758573366	yes	up	NA	NZ_CP028101.1	6800	6018	COG0444(E:Amino acid transport and metabolism); COG0444(P:Inorganic ion transport and metabolism)	COG0444(ABC-type dipeptide/oligopeptide/nickel transport system, ATPase component); COG0444(ABC-type dipeptide/oligopeptide/nickel transport system, ATPase component)	METABOLISM;METABOLISM	K15587	nikD	nickel transport system ATP-binding protein [EC:7.2.2.11]	map02010(ABC transporters)	Environmental Information Processing	Membrane transport	PF00005.31(ABC_tran:ABC transporter); PF02463.23(SMC_N:RecF/RecN/SMC N terminal domain); PF13304.10(AAA_21:AAA domain, putative AbiEii toxin, Type IV TA system); PF13401.10(AAA_22:AAA domain)	GO:0005524(molecular_function:ATP binding); GO:0016887(molecular_function:ATPase activity)	GO:0005488;GO:0003824	WP_011015634.1(ABC transporter ATP-binding protein [Fusobacterium nucleatum])	ref_gene
C7Y58_RS05685	2.381356854541471	1.25178	0.0046241839475	0.0110499980044	yes	up	NA	NZ_CP028101.1	1184412	1183246	COG0420(L:Replication, recombination and repair)	COG0420(DNA repair exonuclease SbcCD nuclease subunit)	INFORMATION STORAGE AND PROCESSING	K03547	sbcD	DNA repair protein SbcD/Mre11	NA	NA	NA	PF00149.32(Metallophos:Calcineurin-like phosphoesterase); PF12850.11(Metallophos_2:Calcineurin-like phosphoesterase superfamily domain)	GO:0004527(molecular_function:exonuclease activity)	GO:0003824	WP_106991747.1(exonuclease SbcCD subunit D [Fusobacterium nucleatum])	ref_gene
C7Y58_RS07165	2.2682327371650373	1.18157	0.00476895559154	0.0113825072138	yes	up	NA	NZ_CP028101.1	1492627	1493922	COG1538(M:Cell wall/membrane/envelope biogenesis)	COG1538(Outer membrane protein TolC)	CELLULAR PROCESSES AND SIGNALING	NA	NA	NA	NA	NA	NA	PF02321.22(OEP:Outer membrane efflux protein)	GO:0015562(molecular_function:efflux transmembrane transporter activity)	GO:0005215	WP_147373145.1(TolC family protein [Fusobacterium nucleatum])	ref_gene
C7Y58_RS07445	2.61956176615916	1.38933	0.00516844618503	0.0122493384994	yes	up	NA	NZ_CP028101.1	1551218	1550463	COG1120(P:Inorganic ion transport and metabolism); COG1120(H:Coenzyme transport and metabolism)	COG1120(ABC-type cobalamin/Fe3+-siderophores transport system, ATPase component); COG1120(ABC-type cobalamin/Fe3+-siderophores transport system, ATPase component)	METABOLISM;METABOLISM	K02013	NA	iron complex transport system ATP-binding protein [EC:7.2.2.-]	NA	NA	NA	PF00005.31(ABC_tran:ABC transporter); PF13304.10(AAA_21:AAA domain, putative AbiEii toxin, Type IV TA system); PF02463.23(SMC_N:RecF/RecN/SMC N terminal domain); PF13401.10(AAA_22:AAA domain); PF03308.20(MeaB:Methylmalonyl Co-A mutase-associated GTPase MeaB); PF05970.18(PIF1:PIF1-like helicase)	GO:0016887(molecular_function:ATPase activity); GO:0005524(molecular_function:ATP binding)	GO:0005488;GO:0003824	AAL95078.1(Hemin transport system ATP-binding protein hmuV [Fusobacterium nucleatum subsp. nucleatum ATCC 25586])	ref_gene
C7Y58_RS08640	2.2715006188789513	1.18365	0.00666696007907	0.0151787707537	yes	up	NA	NZ_CP028101.1	1774807	1772321	COG0204(I:Lipid transport and metabolism)	COG0204(1-acyl-sn-glycerol-3-phosphate acyltransferase)	METABOLISM	K01897	fadD	long-chain acyl-CoA synthetase [EC:6.2.1.3]	map04714(Thermogenesis); map02024(Quorum sensing); map03320(PPAR signaling pathway); map04920(Adipocytokine signaling pathway); map00061(Fatty acid biosynthesis); map00071(Fatty acid degradation); map04146(Peroxisome); map04216(Ferroptosis)	Organismal Systems;Cellular Processes;Organismal Systems;Organismal Systems;Metabolism;Metabolism;Cellular Processes;Cellular Processes	Environmental adaptation;Cellular community - prokaryotes;Endocrine system;Endocrine system;Lipid metabolism;Lipid metabolism;Transport and catabolism;Cell growth and death	PF00501.32(AMP-binding:AMP-binding enzyme); PF01553.25(Acyltransferase:Acyltransferase)	GO:0016020(cellular_component:membrane); GO:0016874(molecular_function:ligase activity); GO:0004467(molecular_function:long-chain fatty acid-CoA ligase activity); GO:0016746(molecular_function:transferase activity, transferring acyl groups); GO:0005524(molecular_function:ATP binding)	GO:0005488;GO:0140657;GO:0003824;GO:0110165	WP_029597664.1(AMP-binding protein [Fusobacterium nucleatum])	ref_gene
C7Y58_RS05015	2.107889087664498	1.0758	0.00734933176065	0.0164183747059	yes	up	NA	NZ_CP028101.1	1029759	1030652	COG1032(R:General function prediction only)	COG1032(Radical SAM superfamily enzyme YgiQ, UPF0313 family)	POORLY CHARACTERIZED	NA	NA	NA	NA	NA	NA	PF04055.25(Radical_SAM:Radical SAM superfamily)	GO:0003824(molecular_function:catalytic activity); GO:0051536(molecular_function:iron-sulfur cluster binding); GO:0046872(molecular_function:metal ion binding); GO:0016491(molecular_function:oxidoreductase activity)	GO:0003824;GO:0005488	WP_011016357.1(radical SAM protein [Fusobacterium nucleatum])	ref_gene
C7Y58_RS06910	3.7952498043436456	1.92419	0.00778631921889	0.0172551519905	yes	up	NA	NZ_CP028101.1	1436260	1436769	COG0716(C:Energy production and conversion)	COG0716(Flavodoxin)	METABOLISM	NA	NA	NA	NA	NA	NA	PF12641.11(Flavodoxin_3:Flavodoxin domain); PF12724.11(Flavodoxin_5:Flavodoxin domain)	GO:0010181(molecular_function:FMN binding)	GO:0005488	WP_011016640.1(flavodoxin family protein [Fusobacterium nucleatum])	ref_gene
C7Y58_RS02705	2.171255763294871	1.11853	0.00789786160161	0.0174511701765	yes	up	NA	NZ_CP028101.1	529233	529457	COG1758(K:Transcription)	COG1758(DNA-directed RNA polymerase, subunit K/omega)	INFORMATION STORAGE AND PROCESSING	K03060	rpoZ	DNA-directed RNA polymerase subunit omega [EC:2.7.7.6]	map03020(RNA polymerase)	Genetic Information Processing	Transcription	PF01192.26(RNA_pol_Rpb6:RNA polymerase Rpb6)	GO:0003899(molecular_function:DNA-directed RNA polymerase activity); GO:0000428(cellular_component:DNA-directed RNA polymerase complex); GO:0006351(biological_process:transcription, DNA-templated); GO:0003677(molecular_function:DNA binding)	GO:0008152;GO:0005488;GO:0009987;GO:0003824;GO:0032991	WP_005904065.1(DNA-directed RNA polymerase subunit omega [Fusobacterium nucleatum])	ref_gene
C7Y58_RS06520	2.012584158601155	1.00905	0.00896935758838	0.0195594	yes	up	NA	NZ_CP028101.1	1353993	1354916	COG0042(J:Translation, ribosomal structure and biogenesis)	COG0042(tRNA-dihydrouridine synthase)	INFORMATION STORAGE AND PROCESSING	NA	NA	NA	NA	NA	NA	PF01207.21(Dus:Dihydrouridine synthase (Dus)); PF01180.25(DHO_dh:Dihydroorotate dehydrogenase)	GO:0017150(molecular_function:tRNA dihydrouridine synthase activity); GO:0050660(molecular_function:flavin adenine dinucleotide binding); GO:0003723(molecular_function:RNA binding)	GO:0003824;GO:0005488	WP_011016583.1(tRNA-dihydrouridine synthase [Fusobacterium nucleatum])	ref_gene

## Sheet: PBS v 50 mM ALL KEGG ENRICHMENT
Table S1. KEGG enrichment of DEGs
Down-regulated in 50 mM nicotinamide(NAM)
Pathway ID	Pathway Description	Gene Num	Ratio in study	Ratio in pop	Rich factor	Pvalue	Padjust
map00190	Oxidative phosphorylation	10	10/ 150	19/ 1112	0.52631578947368	0	0.0042
map02060	Phosphotransferase system (PTS)	6	6/ 150	13/ 1112	0.46153846153846	0.0042	0.185
map00270	Cysteine and methionine metabolism	6	6/ 150	15/ 1112	0.4	0.0096	0.285
[truncated: 176 more rows]

## Sheet: PBS v 50 mM GO ENRICHMENT
Table S1. GO enrichment of DEGs
[truncated: 140 more rows]
